# Supplementary material for: A genome alignment of 120 mammals highlights ultraconserved element variability and placenta-associated enhancers
Source: Gigascience. 2020 Jan 3;9(1):giz159. doi: 10.1093/gigascience/giz159 (PMC6941714; doi:10.1093/gigascience/giz159)
Supplement: giz159_Supplemental_Files [file giz159_supplemental_files.zip]

Archive with 3 entries (3 files):
- PointByPointResponse.docx
- Supplement.pdf
- SupplementaryTables.xlsx
