# Supplementary material for: A genome alignment of 120 mammals highlights ultraconserved element variability and placenta-associated enhancers
Source: Gigascience. 2020 Jan 3;9(1):giz159. doi: 10.1093/gigascience/giz159 (PMC6941714; doi:10.1093/gigascience/giz159)
Supplement: giz159_Supplemental_Files [file giz159_supplemental_files.zip › SupplementaryTables.xlsx]

## Sheet: S1 Genome assemblies
Supplementary Table 1: Species and genome assemblies used in the alignment
The previous 145 vertebrate alignment in column G refers to reference: Sharma, V., & Hiller, M. (2017). Increased alignment sensitivity improves the usage of genome alignments for comparative gene annotation. Nucleic acids research, 45(14), 8369-8377
In column E, we used the size of the hg38 assembly without assembly gaps (3,095,978,588 bp)
UCSC or GenBank assembly accession	Common name	Scientific name	# aligned bases	Genome coverage (with respect to hg38)	Used for 60 species UCE analysis	Species included in previous 145 vertebrate alignment	Notes
hg38	Human	Homo sapiens	NA	NA	X	included previously
panTro5	Chimp	Pan troglodytes	2813236039	0.908674	X	updated assembly
panPan2	Bonobo	Pan paniscus	2730435393	0.88193		updated assembly
gorGor5	Gorilla	Gorilla gorilla gorilla	2803229389	0.905442	X	updated assembly
ponAbe2	Orangutan	Pongo pygmaeus abelii	2609324443	0.842811		included previously
nomLeu3	Gibbon	Nomascus leucogenys	2541276862	0.820832	X	included previously
rheMac8	Rhesus	Macaca mulatta	2558333495	0.826341	X	updated assembly
macFas5	Crab-eating macaque	Macaca fascicularis	2549899482	0.823617		included previously
macNem1	Pig-tailed macaque	Macaca nemestrina	2544406177	0.821842		newly added
papAnu3	Baboon	Papio anubis	2526681601	0.816117	X	updated assembly
manLeu1	Drill	Mandrillus leucophaeus	2495845655	0.806157		newly added
cerAty1	Sooty mangabey	Cercocebus atys	2550061174	0.823669		newly added
chlSab2	Green monkey	Chlorocebus sabaeus	2559501116	0.826718	X	included previously
nasLar1	Proboscis monkey	Nasalis larvatus	1921362994	0.6206	X	included previously
rhiRox1	Golden snub-nosed monkey	Rhinopithecus roxellana	2541684433	0.820963	X	included previously
rhiBie1	Black snub-nosed monkey	Rhinopithecus bieti	2490765395	0.804516		newly added
colAng1	Angolan colobus	Colobus angolensis palliatus	2470111841	0.797845	X	newly added
GCA_002776525.1	Ugandan red Colobus	Piliocolobus tephrosceles	2496474822	0.80636		newly added
calJac3	Marmoset	Callithrix jacchus	2204674561	0.712109	X	included previously
aotNan1	Mas night monkey	Aotus nancymaae	2228274952	0.719732		newly added
saiBol1	Squirrel monkey	Saimiri boliviensis	2167686803	0.700162	X	included previously
cebCap1	White-faced sapajou	Cebus capucinus imitator	2247223282	0.725852		newly added
tarSyr2	Tarsier	Tarsius syrichta	1854487955	0.598999	X	included previously
otoGar3	Bushbaby	Otolemur garnettii	1607012377	0.519064	X	included previously
micMur3	Mouse lemur	Microcebus murinus	1708250989	0.551764		updated assembly
proCoq1	Sifaka	Propithecus coquereli	1617163190	0.522343		newly added
galVar1	Malayan flying lemur	Galeopterus variegatus	1719888653	0.555523	X	newly added
tupChi1	Chinese tree shrew	Tupaia chinensis	1402163530	0.452898	X	included previously
jacJac1	Lesser Egyptian jerboa	Jaculus jaculus	1017074145	0.328515	X	included previously
micOch1	Prairie vole	Microtus ochrogaster	936705265	0.302555		included previously
criGri1	Chinese hamster	Cricetulus griseus	986694899	0.318702	X	included previously
mesAur1	Golden hamster	Mesocricetus auratus	896848585	0.289682	X	included previously
perManBai1	Prairie deer mouse	Peromyscus maniculatus bairdii	1048606358	0.338699	X	included previously
mm10	Mouse	Mus musculus	957082574	0.309137	X	included previously
GCA_900094665.2	Ryukyu mouse	Mus caroli	943986860	0.304907		newly added
GCA_900095145.2	Shrew mouse	Mus pahari	937595040	0.302843		newly added
rn6	Rat	Rattus norvegicus	929392997	0.300194	X	included previously
GCA_002204375.1	Mongolian gerbil	Meriones unguiculatus	932093028	0.301066		newly added
nanGal1	Upper Galilee mountains blind mole rat	Nannospalax galili	1165630562	0.376498	X	included previously
GCA_001984765.1	American beaver	Castor canadensis	1353187130	0.437079	X	newly added
GCA_000151885.2	Ords kangaroo rat	Dipodomys ordii	950709834	0.307079		newly added
hetGla2	Naked mole-rat	Heterocephalus glaber	1372002307	0.443156	X	included previously
GCA_000743615.1	Damara mole-rat	Fukomys damarensis	1306803092	0.422097		newly added
cavPor3	Guinea pig	Cavia porcellus	1264556660	0.408451	X	included previously
chiLan1	Chinchilla	Chinchilla lanigera	1363235865	0.440325		included previously
octDeg1	Brush-tailed rat	Octodon degus	1204802099	0.389151		included previously
speTri2	Squirrel	Spermophilus tridecemlineatus	1433969648	0.463172	X	included previously
GCA_001458135.1	Alpine marmot	Marmota marmota marmota	1470665346	0.475024	X	newly added
oryCun2	Rabbit	Oryctolagus cuniculus	1292441209	0.417458	X	included previously
ochPri3	Pika	Ochotona princeps	996553459	0.321886	X	included previously
vicPac2	Alpaca	Vicugna pacos	1427019170	0.460927	X	included previously
GCA_000311805.2	Wild bactrian camel	Camelus ferus	1438684868	0.464695	X	included previously
GCA_000767855.1	Bactrian camel	Camelus bactrianus	1445479275	0.466889		newly added
GCA_000767585.1	Arabian camel	Camelus dromedarius	1443157492	0.466139		newly added
GCA_001922835.1	Bottlenose dolphin	Tursiops truncatus	1432523688	0.462705		updated assembly
GCA_000331955.2	Killer whale	Orcinus orca	1495896023	0.483174	X	included previously
GCA_002288925.2	Beluga whale	Delphinapterus leucas	1500685274	0.484721		newly added
lipVex1	Yangtze river dolphin	Lipotes vexillifer	1494470566	0.482713		newly added
phyCat1	Sperm whale	Physeter catodon	1524640236	0.492458	X	included previously
balAcu1	Minke whale	Balaenoptera acutorostrata scammoni	1528180364	0.493602	X	included previously
NA	Bowhead whale	Balaena mysticetus	1479136575	0.477761		newly added	Genome assembly downloaded from 'http://alfred.liv.ac.uk/downloads/bowhead_whale/bowhead_whale_scaffolds.zip' on 2018-02-21
bosTau8	Cow	Bos taurus	1368048886	0.441879	X	included previously
GCA_000247795.2	Zebu cattle	Bos indicus	1279403664	0.413247		newly added
bisBis1	Bison	Bison bison bison	1325073819	0.427998		included previously
bosMut1	Wild yak	Bos grunniens mutus	1358079334	0.438659		newly added
bubBub1	Water buffalo	Bubalus bubalis	1361735560	0.43984		newly added
GCA_000298735.2	Sheep	Ovis aries	1361983835	0.43992	X	updated assembly
GCA_001039535.1	Bighorn sheep	Ovis canadensis canadensis	1304180775	0.42125		newly added
GCA_001704415.1	Goat	Capra hircus	1367822183	0.441806	X	updated assembly
panHod1	Tibetan antelope	Pantholops hodgsonii	1356448096	0.438132	X	included previously
GCA_002102435.1	White-tailed deer	Odocoileus virginianus texanus	1354376685	0.437463	X	newly added
GCA_002197005.1	Red deer	Cervus elaphus hippelaphus	1168625607	0.377466		newly added
susScr11	Pig	Sus scrofa	1419917534	0.458633	X	updated assembly
GCA_002863925.1	Horse	Equus caballus	1653982736	0.534236	X	updated assembly
equPrz1	Przewalski horse	Equus przewalskii	1644936859	0.531314		newly added
GCA_001305755.1	Ass	Equus asinus	1644947392	0.531317		newly added
cerSim1	White rhinoceros	Ceratotherium simum	1663331017	0.537255	X	included previously
felCat8	Cat	Felis catus	1521401076	0.491412	X	included previously
GCA_001443585.1	Cheetah	Acinonyx jubatus	1507881848	0.487045		newly added
panTig1	Amur tiger	Panthera tigris altaica	1515133698	0.489388		newly added
GCA_001857705.1	Leopard	Panthera pardus	1530547757	0.494366		newly added
canFam3	Dog	Canis lupus familiaris	1490349519	0.481382	X	included previously
GCA_001887905.1	African hunting dog	Lycaon pictus	1448609474	0.4679		newly added
musFur1	Ferret	Mustela putorius furo	1461334550	0.472011	X	included previously
GCA_002288905.2	Sea otter	Enhydra lutris kenyoni	1506151346	0.486486		newly added
GCA_002007465.1	Lesser panda	Ailurus fulgens styani	1499507870	0.484341		newly added
ailMel1	Panda	Ailuropoda melanoleuca	1523274939	0.492017		included previously
ursMar1	Polar bear	Ursus maritimus	1530592284	0.494381	X	included previously
odoRosDiv1	Pacific walrus	Odobenus rosmarus divergens	1534621788	0.495682	X	included previously
lepWed1	Weddell seal	Leptonychotes weddellii	1511151094	0.488101		included previously
neoSch1	Hawaiian monk seal	Neomonachus schauinslandi	1527470807	0.493373		newly added
manPen1	Chinese pangolin	Manis pentadactyla	1317792606	0.425647	X	included previously
GCA_001685135.1	Malayan pangolin	Manis javanica	1454708528	0.46987		newly added
pteAle1	Black flying-fox	Pteropus alecto	1407600689	0.454655	X	included previously
GCA_000151845.2	Large flying fox	Pteropus vampyrus	1355154695	0.437714		updated assembly
rouAeg1	Egyptian rousette	Rousettus aegyptiacus	1365484703	0.441051		newly added
GCA_001888835.1	Chinese rufous horseshoe bat	Rhinolophus sinicus	1421783895	0.459236		newly added
GCA_001890085.1	Great roundleaf bat	Hipposideros armiger	1346968109	0.43507		newly added
eptFus1	Big brown bat	Eptesicus fuscus	1132930959	0.365936	X	included previously
myoDav1	David's myotis (bat)	Myotis davidii	1110133945	0.358573	X	included previously
myoBra1	Brandt's myotis (bat)	Myotis brandtii	1141676661	0.368761		newly added
myoLuc2	Little brown bat	Myotis lucifugus	1116145980	0.360515		included previously
GCA_001595765.1	Natal long-fingered bat	Miniopterus natalensis	1219594152	0.393928		newly added
NA	Common vampire bat	Desmodus rotundus	1305065354	0.421536		newly added	Genome assemblies downloaded from 'https://sid.erda.dk/share_redirect/gBu4tuc7qz/Dovetail_v2/' on 2017-08-22
eriEur2	Hedgehog	Erinaceus europaeus	756272203	0.244276	X	included previously
sorAra2	Shrew	Sorex araneus	799924089	0.258375	X	included previously
conCri1	Star-nosed mole	Condylura cristata	1056977864	0.341403	X	included previously
loxAfr3	Elephant	Loxodonta africana	1352960137	0.437006	X	included previously
triMan1	Manatee	Trichechus manatus latirostris	1347671030	0.435297		included previously
GCA_000152225.2	Cape rock hyrax	Procavia capensis	1175363496	0.379642		newly added
chrAsi1	Cape golden mole	Chrysochloris asiatica	984143189	0.317878	X	included previously
echTel2	Tenrec	Echinops telfairi	870601623	0.281204	X	included previously
eleEdw1	Cape elephant shrew	Elephantulus edwardii	810865347	0.261909	X	included previously
oryAfe1	Aardvark	Orycteropus afer afer	1198961921	0.387264	X	included previously
dasNov3	Armadillo	Dasypus novemcinctus	1341471655	0.433295	X	included previously
GCA_000164785.2	Hoffmanns two-fingered sloth	Choloepus hoffmanni	1460350350	0.471693		newly added
monDom5	Opossum	Monodelphis domestica	243036005	0.0785005		included previously
sarHar1	Tasmanian devil	Sarcophilus harrisii	219349188	0.0708497		included previously
GCA_002099425.1	Koala	Phascolarctos cinereus	271662458	0.0877469		newly added
ornAna2	Platypus	Ornithorhynchus anatinus	136635153	0.0441331		included previously
						# included previously
						61
						# updated assembly
						12
						# newly added
						47

## Sheet: S2 UCE variabiliity
Supplementary Table 2: Fraction of variabie alignment columns per UCE
Coordinates refer to the human hg38 genome assembly
				Fraction of variable alignment columns
ID	Chromosome	Start	End	lower bound (shared substitutions)	upper bound (all substitutions)	Length	Number of aligned species
1	chr1	10537639	10537846	0.125604	0.429952	207	116
3	chr1	10691107	10691332	0.0222222	0.226667	225	110
4	chr1	10698191	10698550	0.0278552	0.091922	359	112
5	chr1	10721293	10721507	0.0280374	0.0934579	214	115
6	chr1	10735063	10735364	0.00996678	0.122924	301	114
7	chr1	10776075	10776331	0.0585938	0.21875	256	110
8	chr1	10791760	10791976	0.0648148	0.106481	216	114
9	chr1	10865352	10865554	0.0841584	0.20297	202	114
10	chr1	10905516	10905791	0.0218182	0.12	275	110
12	chr1	35184625	35184826	0.0348259	0.119403	201	116
13	chr1	35893588	35893825	0.0337553	0.14346	237	115
14	chr1	38029331	38029544	0.0516432	0.107981	213	115
15	chr1	38095403	38095636	0.0300429	0.0901288	233	115
16	chr1	38162526	38162737	0.0805687	0.203791	211	115
17	chr1	38336478	38336715	0.0506329	0.118143	237	114
18	chr1	44249988	44250226	0.0336134	0.10084	238	112
19	chr1	44524639	44524895	0.0273438	0.0976562	256	114
20	chr1	44536699	44536968	0.0371747	0.133829	269	110
21	chr1	48647313	48647548	0.119149	0.357447	235	115
22	chr1	50540558	50540866	0.0454545	0.116883	308	115
23	chr1	50570104	50570333	0.0393013	0.139738	229	116
24	chr1	50633472	50633808	0.0327381	0.0952381	336	116
25	chr1	50700361	50700596	0.0170213	0.0510638	235	115
26	chr1	62903974	62904186	0.0141509	0.0471698	212	116
27	chr1	62904208	62904498	0.0275862	0.062069	290	115
28	chr1	70231029	70231384	0.0535211	0.16338	355	116
29	chr1	87356699	87356918	0	0.0136986	219	116
30	chr1	87563316	87563559	0.0246914	0.0534979	243	115
31	chr1	88462334	88462587	0.027668	0.0909091	253	114
34	chr1	96814615	96814823	0.0961538	0.197115	208	116
35	chr1	97536725	97536930	0.17561	0.570732	205	113
36	chr1	108697805	108698069	0.0227273	0.094697	264	113
37	chr1	114737431	114737633	0.029703	0.0990099	202	114
39	chr1	164054297	164054653	0.210674	0.300562	356	116
40	chr1	164668724	164668971	0.198381	0.295547	247	111
41	chr1	213425423	213425639	0.0416667	0.148148	216	114
42	chr1	215715689	215715955	0.0789474	0.214286	266	113
43	chr1	243732732	243732989	0.217899	0.466926	257	115
45	chr1	244853383	244853586	0.0935961	0.231527	203	113
48	chr2	20278571	20278869	0.0234899	0.124161	298	115
49	chr2	33588341	33588548	0.0434783	0.256039	207	116
50	chr2	38749158	38749380	0.0315315	0.0900901	222	113
51	chr2	57745423	57745630	0.0144928	0.10628	207	115
52	chr2	58881050	58881324	0.0620438	0.229927	274	110
53	chr2	58906175	58906407	0.0517241	0.206897	232	115
54	chr2	58972267	58972476	0.0334928	0.110048	209	114
56	chr2	59720695	59720897	0.039604	0.143564	202	116
57	chr2	59912104	59912350	0.0528455	0.191057	246	114
58	chr2	60070827	60071030	0.00492611	0.0541872	203	113
59	chr2	60071247	60071467	0.0136364	0.1	220	114
60	chr2	60214424	60214641	0.0414747	0.147465	217	116
61	chr2	60460437	60460763	0.0184049	0.0920245	326	114
63	chr2	61525365	61525643	0.0431655	0.208633	278	113
64	chr2	62966955	62967200	0.00408163	0.077551	245	114
65	chr2	66071456	66071668	0.0188679	0.108491	212	114
66	chr2	72947873	72948120	0.0283401	0.0850202	247	115
67	chr2	104120267	104120484	0.115207	0.235023	217	113
68	chr2	143157152	143157407	0	0.0509804	255	116
69	chr2	143354540	143354841	0.0332226	0.112957	301	115
70	chr2	143679769	143680006	0.0253165	0.135021	237	115
71	chr2	143955288	143955536	0.00806452	0.0564516	248	115
72	chr2	143957404	143957811	0.00982801	0.0515971	407	115
73	chr2	144004745	144004946	0.0597015	0.149254	201	116
74	chr2	144068395	144068933	0.00371747	0.0724907	538	114
75	chr2	144388282	144388518	0.0211864	0.059322	236	115
76	chr2	144403565	144403900	0.0686567	0.197015	335	114
77	chr2	144428197	144428493	0.0135135	0.0743243	296	115
78	chr2	144430786	144431034	0.0322581	0.108871	248	116
79	chr2	144439609	144439904	0.0271186	0.0915254	295	115
80	chr2	144443284	144443578	0.0408163	0.115646	294	114
81	chr2	146376496	146376707	0.014218	0.104265	211	115
82	chr2	155870586	155870796	0.0333333	0.147619	210	115
83	chr2	156135114	156135410	0.0101351	0.0777027	296	116
84	chr2	156338193	156338402	0	0.0239234	209	113
85	chr2	156694901	156695149	0.0241935	0.0725806	248	116
86	chr2	156803597	156803937	0.0323529	0.158824	340	114
90	chr2	161416515	161416721	0.0291262	0.0970874	206	115
91	chr2	162188511	162188718	0.0966184	0.231884	207	112
92	chr2	163594168	163594477	0.00647249	0.10356	309	115
93	chr2	163805396	163805659	0.0228137	0.117871	263	116
94	chr2	163987659	163987859	0.01	0.055	200	112
95	chr2	170715019	170715270	0.0199203	0.10757	251	110
96	chr2	171964151	171964412	0.045977	0.141762	261	116
97	chr2	171966109	171966551	0.0452489	0.153846	442	115
98	chr2	172091789	172092027	0.012605	0.0504202	238	115
99	chr2	172093652	172094050	0.00502513	0.0125628	398	115
100	chr2	173250051	173250258	0.00966184	0.0676329	207	116
101	chr2	173909752	173910006	0.0314961	0.188976	254	112
103	chr2	174104943	174105176	0.0515021	0.154506	233	114
104	chr2	174122205	174122421	0.0833333	0.203704	216	115
105	chr2	174125058	174125281	0.0179372	0.0852018	223	114
106	chr2	174160694	174160900	0.0145631	0.0728155	206	116
107	chr2	174342879	174343116	0.021097	0.0886076	237	115
108	chr2	176075628	176076002	0.0213904	0.13369	374	114
109	chr2	176638609	176638833	0.00892857	0.111607	224	113
110	chr2	236162737	236162980	0.0493827	0.300412	243	113
111	chr3	9429776	9430072	0.0371622	0.131757	296	114
112	chr3	18128071	18128417	0.0115607	0.0520231	346	116
113	chr3	18634911	18635158	0.0323887	0.153846	247	115
114	chr3	18802957	18803251	0.0986395	0.234694	294	115
115	chr3	18992665	18992884	0.0456621	0.155251	219	115
116	chr3	70517272	70517478	0.106796	0.208738	206	115
117	chr3	70822688	70822939	0.0438247	0.0836653	251	115
118	chr3	70822940	70823159	0.0684932	0.173516	219	115
119	chr3	114714619	114714920	0.0166113	0.225914	301	116
120	chr3	114716191	114716461	0.0222222	0.181481	270	116
121	chr3	114856626	114856919	0.0341297	0.0955631	293	115
122	chr3	114893043	114893258	0.102326	0.255814	215	114
123	chr3	137264701	137265193	0.0142276	0.109756	492	112
124	chr3	137329601	137329888	0.0174216	0.101045	287	113
125	chr3	137349474	137349739	0.0377358	0.230189	265	113
126	chr3	137406805	137407076	0.0110701	0.0479705	271	111
127	chr3	147312920	147313192	0.0588235	0.330882	272	116
128	chr3	147331850	147332149	0.0334448	0.130435	299	114
129	chr3	152446597	152446809	0.0141509	0.169811	212	112
130	chr3	158058784	158059008	0.0267857	0.0848214	224	114
131	chr3	158272250	158272457	0.0966184	0.31401	207	116
132	chr3	158308369	158308577	0.0576923	0.269231	208	115
133	chr3	158308688	158308965	0.0288809	0.111913	277	116
134	chr3	158528114	158528325	0.0758294	0.279621	211	115
135	chr3	169116494	169116695	0.0199005	0.134328	201	115
136	chr3	169476163	169476510	0.0201729	0.106628	347	116
137	chr3	180719068	180719453	0.0207792	0.124675	385	114
138	chr3	185931507	185931926	0.0548926	0.105012	419	115
139	chr4	4521712	4522050	0.0710059	0.295858	338	113
140	chr4	13008245	13008468	0.0807175	0.278027	223	114
141	chr4	24527538	24527833	0.0271186	0.0847458	295	116
142	chr4	41748051	41748310	0.00772201	0.0733591	259	115
143	chr4	75653939	75654157	0.0458716	0.174312	218	116
144	chr4	82425511	82425716	0.0097561	0.0390244	205	111
145	chr4	104425155	104425403	0.0564516	0.225806	248	114
146	chr4	110995319	110995533	0.0747664	0.233645	214	115
147	chr4	150315230	150315538	0.0324675	0.149351	308	114
148	chr4	150572799	150573039	0.0541667	0.166667	240	116
149	chr4	150573040	150573244	0.0441176	0.122549	204	115
150	chr5	3512506	3512768	0.0839695	0.198473	262	114
151	chr5	32380030	32380244	0.0233645	0.0747664	214	116
152	chr5	51039803	51040004	0.0995025	0.243781	201	115
153	chr5	72899858	72900098	0.025	0.0666667	240	115
154	chr5	72914187	72914390	0.0492611	0.137931	203	113
155	chr5	77638538	77638745	0.0676329	0.178744	207	114
156	chr5	77639593	77639806	0.0187793	0.0892019	213	115
158	chr5	77844428	77844652	0.0178571	0.0892857	224	111
160	chr5	77973019	77973341	0.0838509	0.332298	322	114
161	chr5	78062704	78062982	0.0467626	0.370504	278	115
163	chr5	87872805	87873181	0.0452128	0.12234	376	115
164	chr5	87944587	87944790	0.0640394	0.211823	203	115
165	chr5	88397115	88397339	0.0401786	0.125	224	115
166	chr5	88665986	88666296	0.0548387	0.296774	310	115
167	chr5	88883806	88884007	0.0895522	0.223881	201	113
168	chr5	91632975	91633195	0.0363636	0.168182	220	113
170	chr5	93891963	93892273	0.00967742	0.0354839	310	112
171	chr5	94240141	94240349	0.0336538	0.129808	208	114
172	chr5	94315013	94315231	0.0779817	0.233945	218	114
173	chr5	134390468	134390744	0.076087	0.257246	276	114
174	chr5	139307964	139308224	0.0346154	0.242308	260	114
175	chr5	158914829	158915079	0.044	0.14	250	114
176	chr5	167905689	167905935	0.0447154	0.186992	246	114
177	chr5	170990624	170990881	0.0428016	0.233463	257	114
178	chr5	170990993	170991242	0.0522088	0.168675	249	115
179	chr5	171201207	171201426	0.00913242	0.109589	219	116
180	chr5	171201484	171201709	0.0133333	0.08	225	116
181	chr5	171202474	171202752	0.0215827	0.111511	278	115
182	chr5	171276074	171276313	0.16318	0.343096	239	114
183	chr5	171957515	171957751	0.0508475	0.317797	236	115
184	chr5	173958288	173958518	0.0304348	0.108696	230	116
185	chr5	178617305	178617716	0.0510949	0.277372	411	115
186	chr5	179619195	179619500	0.0360656	0.111475	305	114
187	chr6	10394443	10394655	0.0471698	0.188679	212	114
188	chr6	16299152	16299367	0.0511628	0.172093	215	114
189	chr6	36599739	36600312	0.0122164	0.0418848	573	115
190	chr6	41555701	41555901	0.03	0.125	200	110
191	chr6	51109080	51109288	0.0913462	0.288462	208	115
192	chr6	51284198	51284442	0.0122951	0.0655738	244	111
193	chr6	85611967	85612286	0.0407524	0.103448	319	115
194	chr6	93259345	93259546	0.0497512	0.154229	201	114
195	chr6	97215479	97215752	0.043956	0.161172	273	113
196	chr6	97668663	97668884	0.0542986	0.20362	221	116
197	chr6	97914922	97915146	0.0357143	0.151786	224	114
198	chr6	98272012	98272319	0.0651466	0.179153	307	114
199	chr6	98365978	98366234	0.046875	0.246094	256	115
200	chr6	98547656	98547910	0.0551181	0.248031	254	115
202	chr6	100526106	100526336	0.0913043	0.169565	230	113
204	chr7	1226267	1226469	0.0742574	0.257426	202	113
205	chr7	20790169	20790421	0.0396825	0.119048	252	115
206	chr7	20964145	20964644	0.0200401	0.0741483	499	116
208	chr7	23522050	23522518	0.0405983	0.121795	468	113
210	chr7	26657458	26657715	0.0700389	0.155642	257	112
211	chr7	26689852	26690143	0.0687285	0.237113	291	114
212	chr7	27102318	27102523	0.0097561	0.0926829	205	111
213	chr7	27143512	27143713	0	0.0945274	201	113
214	chr7	31362783	31363026	0.0617284	0.271605	243	112
215	chr7	42152985	42153247	0.0496183	0.122137	262	115
216	chr7	50318558	50318870	0.112179	0.314103	312	112
217	chr7	54568962	54569183	0.081448	0.162896	221	115
218	chr7	70337988	70338274	0.0629371	0.174825	286	116
219	chr7	70515793	70516003	0.0333333	0.104762	210	114
220	chr7	97004603	97004860	0.0350195	0.116732	257	114
221	chr7	97011988	97012337	0.00859599	0.0515759	349	116
222	chr7	114417115	114417316	0.0199005	0.109453	201	116
223	chr7	114418129	114418397	0.011194	0.130597	268	116
224	chr7	114422963	114423258	0.0271186	0.0983051	295	116
225	chr7	114432799	114433000	0.0497512	0.21393	201	115
226	chr7	114569262	114569467	0.0487805	0.2	205	114
227	chr7	114655260	114655491	0.04329	0.142857	231	116
228	chr7	115476642	115476907	0.045283	0.230189	265	113
229	chr7	115494590	115494886	0.0101351	0.111486	296	110
230	chr7	115679406	115679644	0.0462185	0.12605	238	114
231	chr7	115942062	115942286	0.0580357	0.196429	224	115
232	chr7	122304551	122304798	0.202429	0.392713	247	110
234	chr7	157019690	157019962	0.0551471	0.194853	272	115
235	chr8	25918404	25918631	0.00440529	0.0352423	227	115
236	chr8	37392950	37393217	0.0262172	0.104869	267	116
237	chr8	52225341	52225809	0.0747863	0.188034	468	115
238	chr8	52254556	52254914	0.0670391	0.150838	358	115
239	chr8	59029813	59030113	0.0166667	0.08	300	116
240	chr8	64579981	64580187	0.0582524	0.169903	206	110
241	chr8	64584572	64584774	0.0247525	0.158416	202	113
242	chr8	65237061	65237326	0.0113208	0.120755	265	115
243	chr8	76778725	76778941	0.0138889	0.0231481	216	116
244	chr8	104950120	104950441	0.0155763	0.0996885	321	114
245	chr8	105321603	105321942	0.0737463	0.188791	339	114
246	chr8	118110978	118111262	0.165493	0.299296	284	113
247	chr9	969153	969514	0.0415512	0.155125	361	115
248	chr9	974188	974410	0.0990991	0.333333	222	114
249	chr9	8095727	8095987	0.0576923	0.238462	260	112
250	chr9	13939910	13940119	0.0526316	0.22488	209	115
251	chr9	15874310	15874523	0.0751174	0.206573	213	115
252	chr9	16710754	16710985	0.030303	0.220779	231	115
253	chr9	17332213	17332435	0.0585586	0.126126	222	113
254	chr9	23496726	23497005	0.0609319	0.16129	279	114
255	chr9	23691769	23692001	0.00862069	0.0301724	232	113
256	chr9	23692235	23692441	0.0339806	0.101942	206	114
257	chr9	37215206	37215470	0.0568182	0.140152	264	116
258	chr9	37324426	37324627	0.0149254	0.0646766	201	116
259	chr9	77012962	77013270	0.0714286	0.185065	308	115
260	chr9	78857507	78857738	0.0649351	0.155844	231	116
261	chr9	79256658	79256969	0.0418006	0.135048	311	116
262	chr9	81112806	81113061	0.027451	0.109804	255	113
263	chr9	83975368	83975575	0.00966184	0.0724638	207	115
264	chr9	83975576	83975843	0.0262172	0.0636704	267	113
265	chr9	105356189	105356406	0.0599078	0.115207	217	116
266	chr9	106616010	106616253	0.0823045	0.242798	243	116
267	chr9	122291610	122291813	0.0640394	0.216749	203	116
268	chr9	122844548	122844799	0.131474	0.406375	251	115
269	chr9	123775657	123775874	0.16129	0.40553	217	114
270	chr9	125541789	125542067	0.0503597	0.179856	278	116
271	chr9	125542072	125542283	0.104265	0.308057	211	115
272	chr9	125670308	125670521	0.056338	0.197183	213	113
273	chr9	125755318	125755639	0.0249221	0.165109	321	112
274	chr9	125759591	125759918	0.00611621	0.0519878	327	113
275	chr9	125821836	125822091	0.0431373	0.164706	255	114
276	chr9	125843532	125843964	0.0277778	0.0833333	432	112
277	chr9	125845430	125845706	0.0253623	0.123188	276	114
278	chr9	125883885	125884122	0.0168776	0.0759494	237	113
279	chr9	125910279	125910615	0.0178571	0.119048	336	114
280	chr9	125915726	125915946	0.0136364	0.340909	220	112
281	chr9	132620137	132620375	0.0798319	0.184874	238	115
283	chr10	49396710	49396987	0.0902527	0.241877	277	113
284	chr10	49398809	49399018	0.0813397	0.30622	209	116
285	chr10	68756233	68756465	0.00431034	0.0517241	232	110
286	chr10	75379265	75379517	0.0198413	0.0873016	252	115
287	chr10	75736184	75736441	0.0350195	0.171206	257	116
288	chr10	75967424	75967647	0	0.0179372	223	116
289	chr10	76230780	76231034	0.0314961	0.110236	254	115
290	chr10	76282523	76282729	0.0145631	0.106796	206	115
291	chr10	76523865	76524096	0.0562771	0.151515	231	115
292	chr10	96955697	96955914	0.0230415	0.156682	217	114
293	chr10	100612911	100613154	0.00823045	0.0781893	243	115
294	chr10	100613859	100614303	0.00225225	0.0382883	444	115
295	chr10	100615342	100615551	0.0239234	0.100478	209	115
297	chr10	100659462	100659826	0.0302198	0.120879	364	111
298	chr10	100687900	100688259	0.0194986	0.0752089	359	113
300	chr10	100787360	100787568	0.00961538	0.0384615	208	112
301	chr10	100808033	100808317	0.0211268	0.0915493	284	114
302	chr10	101219422	101219763	0.00879765	0.0879765	341	112
305	chr10	101451677	101451982	0.0196721	0.121311	305	115
306	chr10	101452281	101452505	0.0714286	0.191964	224	115
307	chr10	101484225	101484457	0.0862069	0.211207	232	115
308	chr10	101486054	101486331	0.0108303	0.0577617	277	114
309	chr10	101507273	101507541	0.0298507	0.13806	268	114
310	chr10	112644463	112644692	0.0174672	0.157205	229	114
311	chr10	118314889	118315108	0.0547945	0.16895	219	114
312	chr10	118317024	118317346	0.0434783	0.0962733	322	116
313	chr10	119580661	119580892	0.017316	0.0865801	231	113
314	chr10	123092686	123092888	0.019802	0.10396	202	116
315	chr10	123093098	123093333	0.0255319	0.0468085	235	114
316	chr10	125216995	125217235	0.15	0.3625	240	113
317	chr10	129648073	129648291	0.059633	0.211009	218	115
318	chr10	129893321	129893642	0.0623053	0.174455	321	115
319	chr11	8283147	8283463	0.0158228	0.0443038	316	116
320	chr11	8296286	8296621	0.0268657	0.131343	335	114
321	chr11	15602877	15603081	0.0441176	0.171569	204	115
322	chr11	16294804	16295027	0.0403587	0.125561	223	116
323	chr11	16453788	16453988	0.005	0.05	200	115
324	chr11	30535973	30536198	0.0444444	0.142222	225	114
325	chr11	31664095	31664330	0.0553191	0.251064	235	115
326	chr11	31764131	31764446	0.0412698	0.114286	315	115
327	chr11	31764735	31765003	0.104478	0.212687	268	116
328	chr11	31804114	31804345	0.0519481	0.177489	231	112
329	chr11	32176445	32176752	0.104235	0.29316	307	112
330	chr11	66626424	66626631	0.0241546	0.0966184	207	115
331	chr11	83484115	83484333	0.0642202	0.165138	218	116
332	chr11	116361972	116362309	0.130564	0.302671	337	115
333	chr11	124774750	124775020	0.0333333	0.137037	270	115
334	chr11	131998050	131998272	0.162162	0.391892	222	111
335	chr12	16562479	16562693	0.046729	0.154206	214	115
336	chr12	24139071	24139322	0.0159363	0.0756972	251	114
337	chr12	41355376	41355594	0.110092	0.412844	218	114
340	chr12	53697047	53697306	0.03861	0.146718	259	110
341	chr12	53989133	53989447	0.0350318	0.101911	314	110
342	chr12	54016709	54016936	0.0176211	0.118943	227	110
343	chr12	54028656	54029044	0.0206186	0.154639	388	113
344	chr12	54033101	54033355	0.0433071	0.251969	254	113
345	chr12	54053815	54054116	0.0299003	0.126246	301	112
346	chr12	106582731	106582933	0.0693069	0.267327	202	114
347	chr13	71219855	71220064	0.0334928	0.110048	209	116
348	chr13	71489224	71489464	0.0458333	0.2	240	113
349	chr13	71547169	71547372	0.0246305	0.0492611	203	116
350	chr13	71681967	71682207	0.0291667	0.179167	240	112
351	chr13	72094761	72095016	0.027451	0.117647	255	114
352	chr13	72120026	72120226	0.04	0.215	200	114
353	chr13	72197414	72197737	0.0185759	0.126935	323	114
354	chr13	78402693	78402928	0.102128	0.306383	235	113
355	chr13	94966627	94966855	0.0131579	0.0964912	228	114
356	chr13	97356565	97356816	0	0.0916335	251	115
357	chr13	112062022	112062264	0.0247934	0.239669	242	110
358	chr14	25908827	25909053	0.0442478	0.0973451	226	112
359	chr14	26445761	26446085	0.0771605	0.154321	324	116
360	chr14	26446175	26446462	0.0348432	0.149826	287	114
361	chr14	28763928	28764195	0.00374532	0.0411985	267	115
362	chr14	28879545	28879784	0	0.121339	239	116
363	chr14	29392112	29392377	0.0226415	0.120755	265	116
364	chr14	30243552	30243759	0.140097	0.31401	207	112
365	chr14	30273155	30273433	0.0107914	0.0395683	278	114
366	chr14	30913500	30913702	0.0049505	0.10396	202	115
367	chr14	33375256	33375554	0.0436242	0.0939597	298	112
368	chr14	33599369	33599597	0.0657895	0.232456	228	113
369	chr14	33653410	33653623	0	0.0422535	213	116
370	chr14	33733364	33733757	0.043257	0.139949	393	115
371	chr14	35550982	35551278	0.0202703	0.0878378	296	116
372	chr14	35573828	35574105	0.0649819	0.187726	277	116
373	chr14	36112600	36112994	0.00761421	0.0761421	394	113
374	chr14	37246707	37246931	0.0848214	0.236607	224	114
375	chr14	37308014	37308314	0.0266667	0.133333	300	113
376	chr14	45096546	45096836	0.0310345	0.0793103	290	114
377	chr14	45109819	45110036	0.0414747	0.101382	217	115
378	chr14	79861133	79861384	0.0239044	0.0956175	251	116
379	chr14	96965030	96965282	0.0555556	0.194444	252	113
380	chr14	97296256	97296488	0.0258621	0.0818966	232	112
381	chr14	97412952	97413190	0.0462185	0.197479	238	114
382	chr15	35626710	35626910	0.125	0.395	200	114
383	chr15	36527725	36527994	0.0334572	0.0892193	269	116
384	chr15	36673191	36673457	0.0150376	0.105263	266	115
385	chr15	36893468	36893677	0.0526316	0.138756	209	114
386	chr15	37229807	37230010	0.0197044	0.142857	203	116
387	chr15	41739855	41740093	0.0168067	0.0840336	238	113
388	chr15	57133326	57133624	0.107383	0.338926	298	112
389	chr15	67373046	67373317	0.0295203	0.217712	271	116
390	chr15	67585831	67586036	0.0097561	0.156098	205	114
391	chr15	67747965	67748276	0.0096463	0.0675241	311	115
392	chr15	70099794	70100050	0.0234375	0.117188	256	112
393	chr15	74621900	74622175	0.0290909	0.0909091	275	113
394	chr15	96692869	96693071	0.178218	0.376238	202	114
395	chr16	24567681	24567930	0.0722892	0.216867	249	115
396	chr16	49060819	49061027	0.0865385	0.240385	208	113
397	chr16	49701936	49702247	0.0610932	0.096463	311	110
399	chr16	50815079	50815293	0.0841121	0.224299	214	114
400	chr16	51637575	51637781	0.0825243	0.247573	206	114
401	chr16	52460802	52461052	0.02	0.08	250	115
402	chr16	53620472	53620717	0.212245	0.334694	245	115
404	chr16	55189444	55189679	0.0170213	0.140426	235	113
405	chr16	59541490	59541700	0.185714	0.471429	210	114
407	chr16	69647251	69647577	0.0552147	0.131902	326	115
408	chr16	72787145	72787397	0.0357143	0.146825	252	111
410	chr17	36655772	36655991	0.0547945	0.146119	219	115
411	chr17	36972319	36972548	0.0480349	0.235808	229	115
412	chr17	36979186	36979454	0.0522388	0.13806	268	115
413	chr17	39410265	39410537	0.0294118	0.0698529	272	115
414	chr17	40092920	40093166	0.0243902	0.130081	246	111
415	chr17	48586543	48586750	0.125604	0.342995	207	115
416	chr17	48593524	48593810	0.020979	0.195804	286	115
417	chr17	48604949	48605171	0.0540541	0.355856	222	112
418	chr17	58004866	58005083	0.00460829	0.0691244	217	113
419	chr17	58005353	58005642	0.0622837	0.145329	289	113
420	chr17	64500652	64500885	0.0386266	0.107296	233	110
421	chr18	25113190	25113535	0.104348	0.185507	345	116
422	chr18	25168223	25168449	0.269912	0.336283	226	114
423	chr18	25176390	25176613	0.0762332	0.156951	223	115
424	chr18	25187814	25188029	0.0418605	0.106977	215	113
425	chr18	25285242	25285567	0.0430769	0.129231	325	115
426	chr18	26335627	26335889	0.0343511	0.118321	262	115
428	chr18	32773245	32773484	0.0292887	0.100418	239	114
429	chr18	36900577	36900815	0.0378151	0.134454	238	116
430	chr18	37483686	37483899	0.0657277	0.234742	213	116
431	chr18	37598636	37598866	0.0304348	0.182609	230	115
432	chr18	37984967	37985178	0.0331754	0.0805687	211	114
433	chr18	38483667	38483873	0.0873786	0.237864	206	116
434	chr18	47244416	47244665	0.00803213	0.0481928	249	116
435	chr18	55422699	55422926	0.00881057	0.030837	227	114
437	chr18	74645701	74645916	0.0604651	0.162791	215	116
439	chr18	74651074	74651337	0.0228137	0.0836502	263	116
440	chr18	74651408	74651737	0.0273556	0.161094	329	115
441	chr18	74856635	74856883	0.0362903	0.229839	248	115
442	chr18	74880755	74881004	0.0321285	0.15261	249	116
443	chr19	8462384	8462623	0.0334728	0.238494	239	115
444	chr19	30003871	30004259	0.064433	0.146907	388	115
445	chr19	30075527	30075837	0.0451613	0.112903	310	114
446	chr19	30256946	30257218	0.147059	0.25	272	114
447	chr19	30276873	30277146	0.03663	0.102564	273	113
448	chr19	30350622	30350854	0.0517241	0.0818966	232	112
449	chr19	30512633	30512923	0.0931034	0.168966	290	116
450	chr19	31096719	31096930	0.0995261	0.218009	211	114
451	chr19	31315713	31315938	0.0266667	0.0622222	225	114
452	chr19	31337040	31337244	0.0588235	0.161765	204	113
454	chr20	4885793	4886001	0.0961538	0.25	208	113
455	chr20	35740456	35740701	0.0367347	0.102041	245	112
456	chr20	43459115	43459435	0.009375	0.0875	320	114
457	chr22	19408385	19408596	0.28436	0.417062	211	114
458	chr22	35752444	35752648	0.117647	0.303922	204	115
459	chrX	21516441	21516696	0.0235294	0.0705882	255	114
460	chrX	24805393	24805668	0.0145455	0.0363636	275	114
461	chrX	24846679	24847076	0.0302267	0.110831	397	113
462	chrX	24876708	24877487	0.0282413	0.097561	779	114
463	chrX	24897764	24898039	0.0218182	0.0618182	275	113
464	chrX	24898040	24898810	0.0116883	0.0285714	770	113
465	chrX	24899363	24899673	0.0322581	0.0741935	310	113
466	chrX	24928340	24928689	0.00573066	0.0229226	349	114
467	chrX	24990236	24990967	0.0136799	0.0670315	731	112
468	chrX	24999445	24999934	0.0368098	0.112474	489	112
469	chrX	24999935	25000157	0.036036	0.130631	222	112
470	chrX	25383098	25383439	0.0645161	0.211144	341	112
472	chrX	41520052	41520254	0.0346535	0.227723	202	112
473	chrX	71153373	71153595	0.0495495	0.144144	222	111
475	chrX	71546204	71546601	0.0403023	0.13602	397	114
477	chrX	103786561	103786770	0.0478469	0.0956938	209	113
478	chrX	123465605	123465857	0.015873	0.0674603	252	111
479	chrX	123479899	123480201	0.089404	0.162252	302	113
481	chrX	124101624	124101828	0.0343137	0.147059	204	111
482	chrX	140088328	140088623	0.0338983	0.145763	295	113
483	chr3	17551236	17551638	0.00995025	0.0721393	402	115

## Sheet: S3 GREAT all mouse pheno
Supplementary Table 3: GREAT enrichments of enhancers conserved across mammals for mouse phenotypes
# Ontology	ID	Desc	HyperP	HyperBonfP	HyperFdrQ	RegionFoldEnrich	FgRegionsHit	BgRegionsHit	NumFgGenesHit	NumBgGenesHit
Mouse Phenotype	MP:0003410	abnormal artery development	1.89482e-22	1.78833e-18	4.47083e-19	2.24001	165	1561	64	134
Mouse Phenotype	MP:0008208	decreased pro-B cell number	6.3347e-17	5.97869e-13	3.73668e-14	2.65271	89	711	26	58
Mouse Phenotype	MP:0004787	abnormal dorsal aorta morphology	2.2335e-16	2.10798e-12	1.23999e-13	2.22682	120	1142	46	93
Mouse Phenotype	MP:0002672	abnormal pharyngeal arch artery morphology	1.02704e-15	9.69321e-12	4.40601e-13	2.67374	81	642	32	57
Mouse Phenotype	MP:0008071	absent B cells	2.18669e-15	2.0638e-11	8.97303e-13	2.60196	83	676	24	67
Mouse Phenotype	MP:0010499	abnormal ventricle myocardium morphology	2.74442e-14	2.59018e-10	8.63394e-12	2.20229	106	1020	37	103
Mouse Phenotype	MP:0000726	absent lymphocyte	1.15316e-13	1.08835e-09	3.40109e-11	2.15373	106	1043	36	95
Mouse Phenotype	MP:0002189	abnormal myocardial trabeculae morphology	3.67909e-13	3.47232e-09	9.38465e-11	2.05729	113	1164	45	136
Mouse Phenotype	MP:0010500	myocardium hypoplasia	3.86251e-13	3.64543e-09	9.59325e-11	2.25393	92	865	30	83
Mouse Phenotype	MP:0004618	thoracic vertebral transformation	6.52532e-13	6.1586e-09	1.53965e-10	4.26345	34	169	17	41
Mouse Phenotype	MP:0008212	absent mature B cells	2.99346e-12	2.82523e-08	6.01113e-10	2.58923	65	532	17	50
Mouse Phenotype	MP:0000455	abnormal maxilla morphology	7.58523e-12	7.15894e-08	1.32573e-09	2.01285	106	1116	54	143
Mouse Phenotype	MP:0000812	abnormal dentate gyrus morphology	9.35904e-12	8.83306e-08	1.60601e-09	2.46333	68	585	33	87
Mouse Phenotype	MP:0002705	dilated renal tubules	1.63132e-11	1.53964e-07	2.44387e-09	2.20693	83	797	39	106
Mouse Phenotype	MP:0003756	abnormal hard palate morphology	2.80499e-11	2.64735e-07	3.95127e-09	2.05851	95	978	45	112
Mouse Phenotype	MP:0004113	abnormal aortic arch morphology	6.49688e-11	6.13175e-07	8.28615e-09	2.09302	88	891	37	113
Mouse Phenotype	MP:0004616	lumbar vertebral transformation	2.0214e-10	1.90779e-06	2.32658e-08	3.85307	30	165	13	34
Mouse Phenotype	MP:0006340	abnormal fourth pharyngeal arch morphology	2.09761e-10	1.97972e-06	2.35681e-08	2.84206	46	343	16	30
Mouse Phenotype	MP:0003228	abnormal sinus venosus morphology	2.11495e-10	1.99609e-06	2.34834e-08	5.92126	19	68	6	10
Mouse Phenotype	MP:0010502	ventricle myocardium hypoplasia	3.90387e-10	3.68447e-06	4.13986e-08	2.11383	79	792	25	72
Mouse Phenotype	MP:0010454	abnormal truncus arteriosus septation	4.17035e-10	3.93598e-06	4.37331e-08	2.06689	83	851	39	103
Mouse Phenotype	MP:0006354	abnormal fourth pharyngeal arch artery morphology	4.19201e-10	3.95642e-06	4.34771e-08	2.86025	44	326	14	26
Mouse Phenotype	MP:0004067	abnormal trabecula carnea morphology	8.25135e-10	7.78762e-06	8.11211e-08	2.1028	77	776	27	77
Mouse Phenotype	MP:0008392	decreased primordial germ cell number	1.2881e-09	1.21571e-05	1.1803e-07	2.72467	45	350	15	30
Mouse Phenotype	MP:0009846	abnormal neural crest morphology	1.46534e-09	1.38299e-05	1.31713e-07	2.61493	48	389	22	40
Mouse Phenotype	MP:0003056	abnormal hyoid bone morphology	1.74999e-09	1.65164e-05	1.50149e-07	2.73443	44	341	21	45
Mouse Phenotype	MP:0000104	abnormal sphenoid bone morphology	2.18341e-09	2.0607e-05	1.80763e-07	2.02551	80	837	34	89
Mouse Phenotype	MP:0002371	abnormal thymus cortex morphology	2.36255e-09	2.22978e-05	1.93894e-07	2.31541	59	540	16	47
Mouse Phenotype	MP:0009907	decreased tongue size	2.41978e-09	2.28379e-05	1.95195e-07	3.40387	31	193	12	19
Mouse Phenotype	MP:0004158	right aortic arch	2.63275e-09	2.48479e-05	2.10575e-07	2.43637	53	461	17	54
Mouse Phenotype	MP:0008391	abnormal primordial germ cell morphology	3.85566e-09	3.63897e-05	2.98277e-07	2.59953	46	375	16	32
Mouse Phenotype	MP:0010224	abnormal heart ventricle outflow tract morphology	5.91748e-09	5.58491e-05	4.43247e-07	2.09229	70	709	33	83
Mouse Phenotype	MP:0011827	impaired neuron differentiation	6.7794e-09	6.3984e-05	4.99875e-07	7.44579	13	37	5	10
Mouse Phenotype	MP:0011496	abnormal head size	7.31108e-09	6.90019e-05	5.30784e-07	2.03398	74	771	34	96
Mouse Phenotype	MP:0006338	abnormal second pharyngeal arch morphology	7.99402e-09	7.54476e-05	5.75936e-07	2.67285	42	333	18	38
Mouse Phenotype	MP:0006355	abnormal sixth pharyngeal arch artery morphology	8.65906e-09	8.17242e-05	6.19123e-07	2.97878	35	249	14	26
Mouse Phenotype	MP:0009845	abnormal neural crest cell morphology	9.57149e-09	9.03357e-05	6.74147e-07	2.52546	46	386	21	38
Mouse Phenotype	MP:0000808	abnormal hippocampus development	1.07639e-08	0.000101589	7.4698e-07	3.27709	30	194	12	25
Mouse Phenotype	MP:0004540	small maxilla	1.50716e-08	0.000142246	1.00173e-06	2.23692	57	540	28	63
Mouse Phenotype	MP:0009177	decreased pancreatic alpha cell number	1.93125e-08	0.000182272	1.25705e-06	3.44687	27	166	10	18
Mouse Phenotype	MP:0001065	abnormal trigeminal nerve morphology	2.09039e-08	0.000197291	1.35131e-06	2.73908	38	294	16	42
Mouse Phenotype	MP:0008277	abnormal sternum ossification	2.21175e-08	0.000208745	1.42004e-06	2.69213	39	307	15	44
Mouse Phenotype	MP:0003395	abnormal subclavian artery morphology	2.51944e-08	0.000237785	1.58523e-06	2.18706	58	562	23	57
Mouse Phenotype	MP:0004251	failure of heart looping	2.74997e-08	0.000259542	1.71882e-06	2.63253	40	322	15	46
Mouse Phenotype	MP:0002820	abnormal premaxilla morphology	2.75083e-08	0.000259624	1.70805e-06	2.71142	38	297	16	39
Mouse Phenotype	MP:0002633	persistent truncus arteriosis	2.87438e-08	0.000271284	1.76159e-06	2.03538	68	708	32	91
Mouse Phenotype	MP:0000733	abnormal muscle development	2.91284e-08	0.000274914	1.77364e-06	2.08658	64	650	32	85
Mouse Phenotype	MP:0001689	incomplete somite formation	2.95628e-08	0.000279014	1.78855e-06	2.38222	48	427	17	52
Mouse Phenotype	MP:0000433	microcephaly	3.84413e-08	0.000362809	2.22582e-06	2.04483	66	684	29	77
Mouse Phenotype	MP:0002746	abnormal semilunar valve morphology	3.98196e-08	0.000375817	2.29157e-06	2.01827	68	714	31	85
Mouse Phenotype	MP:0008782	increased B cell apoptosis	6.31181e-08	0.000595708	3.48368e-06	2.13021	58	577	16	42
Mouse Phenotype	MP:0008192	abnormal germinal center B cell physiology	6.7958e-08	0.000641387	3.729e-06	3.25102	27	176	5	10
Mouse Phenotype	MP:0010978	absent ureteric bud	8.81704e-08	0.000832153	4.75516e-06	4.43551	18	86	7	13
Mouse Phenotype	MP:0003235	abnormal alisphenoid bone morphology	9.54084e-08	0.000900464	5.08737e-06	2.80856	33	249	15	31
Mouse Phenotype	MP:0001096	abnormal glossopharyngeal ganglion morphology	1.09163e-07	0.00103028	5.69214e-06	3.17878	27	180	14	29
Mouse Phenotype	MP:0004625	abnormal rib joint	1.2334e-07	0.00116408	6.25849e-06	2.23072	50	475	27	82
Mouse Phenotype	MP:0010850	increased effector memory CD8-positive, alpha-beta T cell number	1.23842e-07	0.00116882	6.25036e-06	3.67103	22	127	8	18
Mouse Phenotype	MP:0000729	abnormal myogenesis	1.31617e-07	0.0012422	6.57251e-06	2.22604	50	476	21	54
Mouse Phenotype	MP:0009891	abnormal palate bone morphology	1.81798e-07	0.0017158	8.57902e-06	2.31465	45	412	19	48
Mouse Phenotype	MP:0003036	vertebral transformation	1.86259e-07	0.00175791	8.74581e-06	2.28832	46	426	31	83
Mouse Phenotype	MP:0010466	vascular ring	1.91552e-07	0.00180787	8.94984e-06	2.42024	41	359	11	35
Mouse Phenotype	MP:0002747	abnormal aortic valve morphology	1.97633e-07	0.00186526	9.14345e-06	2.12312	54	539	24	59
Mouse Phenotype	MP:0000565	oligodactyly	2.19556e-07	0.00207217	1.01082e-05	2.20937	49	470	21	60
Mouse Phenotype	MP:0010464	abnormal aortic arch and aortic arch branch attachment	2.47191e-07	0.00233299	1.11095e-05	2.24328	47	444	24	48
Mouse Phenotype	MP:0000097	short maxilla	3.63154e-07	0.00342744	1.54389e-05	2.23584	46	436	23	49
Mouse Phenotype	MP:0000036	absent semicircular canals	3.63514e-07	0.00343085	1.5385e-05	4.05802	18	94	8	11
Mouse Phenotype	MP:0004615	cervical vertebral transformation	3.81214e-07	0.0035979	1.59907e-05	2.92302	28	203	17	32
Mouse Phenotype	MP:0009338	increased splenocyte number	4.34032e-07	0.0040964	1.77333e-05	2.4735	37	317	10	23
Mouse Phenotype	MP:0008202	absent B-1 B cells	5.22328e-07	0.00492973	2.10672e-05	3.09823	25	171	5	12
Mouse Phenotype	MP:0005105	abnormal middle ear ossicle morphology	5.57807e-07	0.00526459	2.23076e-05	2.00988	57	601	30	72
Mouse Phenotype	MP:0008393	absent primordial germ cells	6.25937e-07	0.00590759	2.47179e-05	3.35411	22	139	5	10
Mouse Phenotype	MP:0001299	abnormal eye distance/ position	8.28332e-07	0.0078178	3.13968e-05	2.09406	50	506	30	71
Mouse Phenotype	MP:0001636	irregular heartbeat	8.3119e-07	0.00784477	3.13791e-05	2.1711	46	449	23	63
Mouse Phenotype	MP:0003007	ectopic thymus	9.19116e-07	0.00867462	3.4287e-05	3.66041	19	110	7	12
Mouse Phenotype	MP:0000480	increased rib number	9.46962e-07	0.00893743	3.4776e-05	2.18223	45	437	28	71
Mouse Phenotype	MP:0004448	abnormal presphenoid bone morphology	1.02683e-06	0.00969118	3.69892e-05	2.57848	32	263	13	30
Mouse Phenotype	MP:0004870	small premaxilla	1.03021e-06	0.00972309	3.69699e-05	2.91528	26	189	7	22
Mouse Phenotype	MP:0006068	abnormal horizontal cell morphology	1.10036e-06	0.0103852	3.91894e-05	3.77677	18	101	9	20
Mouse Phenotype	MP:0002187	abnormal fibula morphology	1.13352e-06	0.0106982	4.00682e-05	2.05472	51	526	25	57
Mouse Phenotype	MP:0004310	small otic vesicle	1.29209e-06	0.0121947	4.51657e-05	3.44583	20	123	8	15
Mouse Phenotype	MP:0010583	abnormal conotruncus morphology	1.32616e-06	0.0125164	4.58474e-05	2.50657	33	279	13	31
Mouse Phenotype	MP:0010849	abnormal effector memory CD8-positive, alpha-beta T cell number	1.35684e-06	0.0128058	4.67366e-05	2.74709	28	216	12	30
Mouse Phenotype	MP:0002689	abnormal molar morphology	1.37808e-06	0.0130063	4.72958e-05	2.39156	36	319	16	42
Mouse Phenotype	MP:0000853	absent cerebellar foliation	1.67625e-06	0.0158204	5.57058e-05	3.3907	20	125	8	13
Mouse Phenotype	MP:0003971	abnormal thyroid-stimulating hormone level	1.87246e-06	0.0176723	6.07294e-05	2.64898	29	232	12	36
Mouse Phenotype	MP:0006032	abnormal ureteric bud morphology	1.94704e-06	0.0183762	6.27174e-05	2.0675	48	492	25	66
Mouse Phenotype	MP:0003005	abnormal hippocampal fimbria morphology	1.98323e-06	0.0187177	6.36657e-05	4.49524	14	66	6	10
Mouse Phenotype	MP:0005107	abnormal stapes morphology	1.98347e-06	0.01872	6.34577e-05	2.35465	36	324	19	44
Mouse Phenotype	MP:0008488	abnormal semicircular canal ampulla morphology	2.02405e-06	0.019103	6.43198e-05	2.75087	27	208	13	29
Mouse Phenotype	MP:0001072	abnormal vestibulocochlear nerve morphology	2.07445e-06	0.0195787	6.54805e-05	2.87933	25	184	9	16
Mouse Phenotype	MP:0002729	abnormal inner ear canal morphology	2.2722e-06	0.021445	7.03114e-05	2.02212	50	524	27	60
Mouse Phenotype	MP:0006337	abnormal first pharyngeal arch morphology	2.54521e-06	0.0240217	7.82467e-05	2.12401	44	439	21	54
Mouse Phenotype	MP:0000860	abnormal primary somatosensory cortex morphology	2.60747e-06	0.0246093	7.99004e-05	3.08756	22	151	10	18
Mouse Phenotype	MP:0010132	decreased DN2 thymocyte number	2.72928e-06	0.0257589	8.28261e-05	2.99026	23	163	8	11
Mouse Phenotype	MP:0003148	decreased cochlear coiling	2.79222e-06	0.026353	8.39268e-05	2.83314	25	187	11	19
Mouse Phenotype	MP:0005216	abnormal pancreatic alpha cell morphology	3.09626e-06	0.0292225	9.21845e-05	2.12909	43	428	19	45
Mouse Phenotype	MP:0004666	absent stapedial artery	3.12065e-06	0.0294527	9.26185e-05	3.38357	19	119	9	17
Mouse Phenotype	MP:0006339	abnormal third pharyngeal arch morphology	3.16134e-06	0.0298367	9.35319e-05	2.44816	32	277	9	24
Mouse Phenotype	MP:0010763	abnormal hematopoietic stem cell physiology	3.18129e-06	0.030025	9.38283e-05	2.19605	40	386	17	50
Mouse Phenotype	MP:0005327	abnormal mesangial cell morphology	3.54518e-06	0.0334594	0.000103589	2.13956	42	416	15	42
Mouse Phenotype	MP:0006282	abnormal spinal cord dorsal horn morphology	3.8101e-06	0.0359597	0.000110306	3.80977	16	89	7	16
Mouse Phenotype	MP:0004665	abnormal stapedial artery morphology	4.02113e-06	0.0379514	0.000115705	3.32765	19	121	9	18
Mouse Phenotype	MP:0006011	abnormal endolymphatic duct morphology	4.49742e-06	0.0424466	0.000125582	2.37061	33	295	17	31
Mouse Phenotype	MP:0003703	abnormal vestibulocochlear ganglion morphology	4.88244e-06	0.0460805	0.000133955	3.56695	17	101	11	17
Mouse Phenotype	MP:0003384	abnormal ventral body wall morphology	5.11217e-06	0.0482487	0.000139045	3.40584	18	112	8	19
Mouse Phenotype	MP:0005106	abnormal incus morphology	5.14297e-06	0.0485393	0.000139481	2.51871	29	244	14	31
Mouse Phenotype	MP:0000827	dilated third ventricle	5.55412e-06	0.0524198	0.000149344	2.95077	22	158	9	21
Mouse Phenotype	MP:0000520	absent kidney	5.89235e-06	0.055612	0.000157541	2.07574	43	439	22	62
Mouse Phenotype	MP:0003642	absent seminal vesicle	6.07963e-06	0.0573795	0.000161632	3.87656	15	82	5	14
Mouse Phenotype	MP:0003989	abnormal barrel cortex morphology	6.33395e-06	0.0597798	0.000167921	3.11645	20	136	9	17
Mouse Phenotype	MP:0005136	decreased growth hormone level	6.52203e-06	0.061555	0.000172423	2.70304	25	196	10	33
Mouse Phenotype	MP:0000091	short premaxilla	6.82963e-06	0.064458	0.00017905	2.91388	22	160	5	16
Mouse Phenotype	MP:0011932	abnormal endocrine pancreas development	6.90931e-06	0.06521	0.000180138	2.32336	33	301	12	24
Mouse Phenotype	MP:0005134	decreased thyroid-stimulating hormone level	7.4866e-06	0.0706585	0.000194117	3.31699	18	115	6	20
Mouse Phenotype	MP:0000034	abnormal inner ear vestibule morphology	7.55893e-06	0.0713412	0.000194921	2.0359	44	458	21	61
Mouse Phenotype	MP:0012535	abnormal optic fissure closure	7.93203e-06	0.0748625	0.000201243	3.60713	16	94	9	12
Mouse Phenotype	MP:0004620	cervical vertebral fusion	8.09592e-06	0.0764093	0.000203758	2.61132	26	211	16	41
Mouse Phenotype	MP:0000155	asymmetric rib joints	8.1457e-06	0.0768791	0.000204466	2.41732	30	263	14	43
Mouse Phenotype	MP:0009175	abnormal pancreatic beta cell differentiation	8.3138e-06	0.0784657	0.000207581	2.50368	28	237	9	16
Mouse Phenotype	MP:0001082	abnormal geniculate ganglion morphology	8.47445e-06	0.0799819	0.000210479	3.28839	18	116	9	17
Mouse Phenotype	MP:0004160	retroesophageal right subclavian artery	8.51689e-06	0.0803825	0.000210978	2.30043	33	304	18	33
Mouse Phenotype	MP:0000175	absent bone marrow cell	9.60046e-06	0.0906091	0.000230558	2.5868	26	213	10	16
Mouse Phenotype	MP:0010465	aberrant origin of the right subclavian artery	9.71209e-06	0.0916627	0.000232646	2.11919	39	390	20	41
Mouse Phenotype	MP:0003974	abnormal endocardium morphology	9.73582e-06	0.0918866	0.000232624	2.53177	27	226	9	23
Mouse Phenotype	MP:0001144	vagina atresia	1.0415e-05	0.098297	0.000246359	2.42911	29	253	10	27
Mouse Phenotype	MP:0004938	dilated vasculature	1.06874e-05	0.100868	0.00025217	2.08787	40	406	16	40
Mouse Phenotype	MP:0010556	thin ventricle myocardium compact layer	1.12583e-05	0.106256	0.000264318	2.82558	22	165	9	17
Mouse Phenotype	MP:0000737	abnormal myotome development	1.21275e-05	0.114459	0.000278489	2.73827	23	178	7	19
Mouse Phenotype	MP:0004617	sacral vertebral transformation	1.23367e-05	0.116434	0.000281242	5.29797	10	40	7	12
Mouse Phenotype	MP:0003827	abnormal Wolffian duct morphology	1.37071e-05	0.129368	0.000306558	2.16121	36	353	13	32
Mouse Phenotype	MP:0008346	increased gamma-delta T cell number	1.47078e-05	0.138813	0.000325851	2.21019	34	326	16	40
Mouse Phenotype	MP:0004123	abnormal impulse conducting system morphology	1.48393e-05	0.140053	0.000327993	3.61225	15	88	6	13
Mouse Phenotype	MP:0001344	blepharoptosis	1.53932e-05	0.145281	0.000339441	3.15251	18	121	7	19
Mouse Phenotype	MP:0002558	abnormal circadian period	1.63176e-05	0.154006	0.000356495	3.02741	19	133	8	25
Mouse Phenotype	MP:0020136	abnormal interventricular septum thickness	1.64032e-05	0.154814	0.000357538	2.07138	39	399	23	56
Mouse Phenotype	MP:0000859	abnormal somatosensory cortex morphology	1.70886e-05	0.161282	0.000367385	2.50449	26	220	13	33
Mouse Phenotype	MP:0000279	ventricular hypoplasia	1.74688e-05	0.164871	0.000374706	2.67809	23	182	11	25
Mouse Phenotype	MP:0000794	abnormal parietal lobe morphology	1.88398e-05	0.17781	0.000399573	2.35465	29	261	14	38
Mouse Phenotype	MP:0004694	absent patella	1.9647e-05	0.185428	0.00041024	5.04568	10	42	5	7
Mouse Phenotype	MP:0006345	absent second pharyngeal arch	2.04162e-05	0.192688	0.00042349	2.79893	21	159	6	14
Mouse Phenotype	MP:0004322	abnormal sternebra morphology	2.05288e-05	0.193751	0.000423963	2.09652	37	374	20	48
Mouse Phenotype	MP:0009886	failure of palatal shelf elevation	2.13928e-05	0.201905	0.000437972	2.42449	27	236	13	30
Mouse Phenotype	MP:0001045	abnormal enteric ganglia morphology	2.40969e-05	0.227427	0.000483887	3.66279	14	81	6	14
Mouse Phenotype	MP:0001317	abnormal pupil morphology	2.42894e-05	0.229243	0.000485685	2.03567	39	406	20	46
Mouse Phenotype	MP:0003968	abnormal growth hormone level	2.45201e-05	0.231421	0.00048823	2.21614	32	306	17	52
Mouse Phenotype	MP:0004369	absent utricle	2.47245e-05	0.23335	0.00048818	3.8802	13	71	5	6
Mouse Phenotype	MP:0000571	interdigital webbing	2.50495e-05	0.236418	0.000492536	2.31911	29	265	11	27
Mouse Phenotype	MP:0002415	abnormal neutrophil differentiation	2.56718e-05	0.24229	0.000502677	3.45519	15	92	5	13
Mouse Phenotype	MP:0004963	abnormal blastocoele morphology	2.76981e-05	0.261414	0.000540112	2.82558	20	150	9	21
Mouse Phenotype	MP:0010572	persistent right dorsal aorta	2.85933e-05	0.269863	0.00055642	2.66412	22	175	8	17
Mouse Phenotype	MP:0005412	vascular stenosis	2.88622e-05	0.272402	0.000560498	2.38408	27	240	12	30
Mouse Phenotype	MP:0010984	abnormal metanephric mesenchyme morphology	2.96677e-05	0.280004	0.000572605	2.22694	31	295	15	32
Mouse Phenotype	MP:0004110	transposition of great arteries	2.97294e-05	0.280586	0.000572625	2.19463	32	309	10	42
Mouse Phenotype	MP:0003808	increased atrioventricular cushion size	3.00671e-05	0.283774	0.000576776	3.00357	18	127	6	11
Mouse Phenotype	MP:0002823	abnormal rib development	3.20038e-05	0.302052	0.000610205	3.1057	17	116	10	28
Mouse Phenotype	MP:0009843	decreased neural crest cell number	3.20038e-05	0.302052	0.000610205	3.1057	17	116	6	12
Mouse Phenotype	MP:0008481	increased spleen germinal center number	3.34192e-05	0.31541	0.00063082	2.36438	27	242	7	26

## Sheet: S4 all GREAT GO biol.
Supplementary Table 4: GREAT enrichments of enhancers conserved across mammals for Gene Ontology biological processes
# Ontology	ID	Desc	HyperP	HyperBonfP	HyperFdrQ	RegionFoldEnrich	FgRegionsHit	BgRegionsHit	NumFgGenesHit	NumBgGenesHit
GO Biological Process	GO:0045165	cell fate commitment	2.08461e-29	2.69268e-25	8.97561e-26	2.33898	199	1803	96	202
GO Biological Process	GO:0003205	cardiac chamber development	1.21401e-18	1.56813e-14	1.56813e-15	2.28113	131	1217	48	138
GO Biological Process	GO:0021761	limbic system development	2.17279e-17	2.80659e-13	2.33883e-14	2.81428	83	625	30	81
GO Biological Process	GO:0003279	cardiac septum development	8.54174e-16	1.10334e-11	5.80703e-13	2.41489	98	860	36	89
GO Biological Process	GO:0035270	endocrine system development	1.25323e-15	1.6188e-11	8.09399e-13	2.37577	100	892	44	104
GO Biological Process	GO:0060021	palate development	4.70188e-15	6.07342e-11	2.64062e-12	2.48651	88	750	29	85
GO Biological Process	GO:0003231	cardiac ventricle development	6.40544e-14	8.2739e-10	2.95497e-11	2.22261	101	963	36	106
GO Biological Process	GO:0003206	cardiac chamber morphogenesis	7.24001e-14	9.35192e-10	3.11731e-11	2.19815	103	993	42	109
GO Biological Process	GO:0003281	ventricular septum development	8.14141e-14	1.05163e-09	3.28633e-11	2.59635	74	604	24	60
GO Biological Process	GO:0021953	central nervous system neuron differentiation	1.50107e-12	1.93894e-08	4.97163e-10	2.09277	103	1043	51	142
GO Biological Process	GO:0046637	regulation of alpha-beta T cell differentiation	1.18305e-11	1.52814e-07	3.05629e-09	2.30151	77	709	19	50
GO Biological Process	GO:0035914	skeletal muscle cell differentiation	1.36903e-11	1.76837e-07	3.40071e-09	3.17157	44	294	17	39
GO Biological Process	GO:0002066	columnar/cuboidal epithelial cell development	1.74775e-11	2.25757e-07	4.25957e-09	2.93334	49	354	14	39
GO Biological Process	GO:0021766	hippocampus development	7.29165e-11	9.41863e-07	1.6239e-08	2.6613	54	430	23	59
GO Biological Process	GO:0001709	cell fate determination	9.1308e-11	1.17943e-06	1.96571e-08	3.09048	42	288	21	34
GO Biological Process	GO:0002065	columnar/cuboidal epithelial cell differentiation	4.19022e-10	5.41251e-06	7.62325e-08	2.25869	68	638	27	75
GO Biological Process	GO:0021854	hypothalamus development	4.81317e-10	6.21718e-06	8.63497e-08	4.05802	27	141	6	15
GO Biological Process	GO:0003170	heart valve development	5.01625e-10	6.47949e-06	8.87602e-08	2.55266	53	440	18	37
GO Biological Process	GO:0060411	cardiac septum morphogenesis	6.16779e-10	7.96694e-06	1.06226e-07	2.25374	67	630	30	63
GO Biological Process	GO:0021536	diencephalon development	1.55085e-09	2.00323e-05	2.47313e-07	2.34142	59	534	25	65
GO Biological Process	GO:0003151	outflow tract morphogenesis	1.6307e-09	2.10638e-05	2.56876e-07	2.20133	67	645	31	60
GO Biological Process	GO:0051569	regulation of histone H3-K4 methylation	2.2508e-09	2.90736e-05	3.46114e-07	4.04425	25	131	6	19
GO Biological Process	GO:0055012	ventricular cardiac muscle cell differentiation	2.34094e-09	3.02379e-05	3.5574e-07	3.78927	27	151	9	16
GO Biological Process	GO:0048844	artery morphogenesis	2.54898e-09	3.29252e-05	3.82851e-07	2.20749	65	624	22	55
GO Biological Process	GO:0007519	skeletal muscle tissue development	5.58508e-09	7.21425e-05	7.75725e-07	2.09524	70	708	33	91
GO Biological Process	GO:0042693	muscle cell fate commitment	5.71015e-09	7.3758e-05	7.764e-07	5.54249	17	65	6	11
GO Biological Process	GO:0014033	neural crest cell differentiation	6.77151e-09	8.74676e-05	9.11121e-07	2.28776	57	528	22	58
GO Biological Process	GO:0045646	regulation of erythrocyte differentiation	6.98001e-09	9.01608e-05	9.29492e-07	2.49316	48	408	12	33
GO Biological Process	GO:0048483	autonomic nervous system development	8.73305e-09	0.000112805	1.12805e-06	2.66485	42	334	20	38
GO Biological Process	GO:0010944	negative regulation of transcription by competitive promoter binding	1.7831e-08	0.000230323	2.09384e-06	4.23837	21	105	6	8
GO Biological Process	GO:0045661	regulation of myoblast differentiation	2.29553e-08	0.000296514	2.601e-06	2.48342	45	384	14	40
GO Biological Process	GO:0071773	cellular response to BMP stimulus	3.05518e-08	0.000394638	3.43164e-06	2.20995	56	537	22	80
GO Biological Process	GO:0048066	developmental pigmentation	3.68532e-08	0.000476033	4.10373e-06	2.53578	42	351	13	35
GO Biological Process	GO:0003208	cardiac ventricle morphogenesis	4.26398e-08	0.000550779	4.70751e-06	2.12272	60	599	24	63
GO Biological Process	GO:0045577	regulation of B cell differentiation	4.6953e-08	0.000606492	5.13976e-06	2.51429	42	354	7	19
GO Biological Process	GO:0034616	response to laminar fluid shear stress	4.86478e-08	0.000628383	5.28053e-06	3.07129	30	207	5	14
GO Biological Process	GO:0060350	endochondral bone morphogenesis	6.10713e-08	0.000788858	6.26078e-06	2.63167	38	306	15	46
GO Biological Process	GO:0048663	neuron fate commitment	6.40676e-08	0.000827561	6.51623e-06	2.14554	57	563	32	61
GO Biological Process	GO:0043586	tongue development	7.66213e-08	0.000989717	7.67223e-06	3.23266	27	177	12	19
GO Biological Process	GO:0021514	ventral spinal cord interneuron differentiation	1.01972e-07	0.00131717	1.00547e-05	3.58392	23	136	12	16
GO Biological Process	GO:0055007	cardiac muscle cell differentiation	1.205e-07	0.0015565	1.1703e-05	2.13863	55	545	22	61
GO Biological Process	GO:0048538	thymus development	1.81798e-07	0.00234828	1.64215e-05	2.31465	45	412	18	38
GO Biological Process	GO:0008356	asymmetric cell division	1.97417e-07	0.00255004	1.7466e-05	4.02645	19	100	9	15
GO Biological Process	GO:0048485	sympathetic nervous system development	2.03153e-07	0.00262413	1.78512e-05	3.01204	28	197	11	20
GO Biological Process	GO:0043370	regulation of CD4-positive, alpha-beta T cell differentiation	2.19387e-07	0.00283382	1.90189e-05	2.18924	50	484	13	38
GO Biological Process	GO:0034405	response to fluid shear stress	2.23685e-07	0.00288934	1.91347e-05	2.29791	45	415	9	32
GO Biological Process	GO:0021545	cranial nerve development	2.30287e-07	0.00297462	1.95699e-05	2.5009	38	322	19	41
GO Biological Process	GO:0021877	forebrain neuron fate commitment	2.83247e-07	0.0036587	2.36045e-05	4.58202	16	74	7	9
GO Biological Process	GO:0048644	muscle organ morphogenesis	3.16376e-07	0.00408663	2.58648e-05	2.06032	56	576	26	68
GO Biological Process	GO:0043966	histone H3 acetylation	3.37128e-07	0.00435468	2.72167e-05	3.36147	23	145	12	27
GO Biological Process	GO:0098722	asymmetric stem cell division	3.4435e-07	0.00444796	2.76271e-05	4.52093	16	75	6	10
GO Biological Process	GO:0003357	noradrenergic neuron differentiation	3.80238e-07	0.00491153	2.97668e-05	5.50988	13	50	5	7
GO Biological Process	GO:0021983	pituitary gland development	3.91474e-07	0.00505667	3.02794e-05	2.41662	39	342	17	39
GO Biological Process	GO:0035518	histone H2A monoubiquitination	4.25715e-07	0.00549897	3.27319e-05	3.4281	22	136	7	13
GO Biological Process	GO:0042659	regulation of cell fate specification	4.93908e-07	0.00637981	3.73089e-05	3.65377	20	116	5	11
GO Biological Process	GO:0046632	alpha-beta T cell differentiation	5.38644e-07	0.00695767	4.02177e-05	2.10679	51	513	19	43
GO Biological Process	GO:0021516	dorsal spinal cord development	5.64448e-07	0.00729098	4.19022e-05	4.14094	17	87	11	18
GO Biological Process	GO:0060349	bone morphogenesis	5.69821e-07	0.00736038	4.20593e-05	2.03768	55	572	24	77
GO Biological Process	GO:0045600	positive regulation of fat cell differentiation	6.05275e-07	0.00781834	4.44224e-05	2.17471	47	458	15	44
GO Biological Process	GO:0021527	spinal cord association neuron differentiation	6.22988e-07	0.00804714	4.49561e-05	5.29797	13	52	8	11
GO Biological Process	GO:0031016	pancreas development	6.62264e-07	0.00855446	4.72622e-05	2.07529	52	531	26	59
GO Biological Process	GO:0072178	nephric duct morphogenesis	6.86823e-07	0.00887169	4.84792e-05	3.7282	19	108	9	12
GO Biological Process	GO:0021515	cell differentiation in spinal cord	9.0393e-07	0.0116761	6.21067e-05	2.3685	38	340	23	46
GO Biological Process	GO:0035264	multicellular organism growth	9.57659e-07	0.0123701	6.51057e-05	2.06651	51	523	19	62
GO Biological Process	GO:0060412	ventricular septum morphogenesis	1.05562e-06	0.0136354	6.92154e-05	2.26858	41	383	16	35
GO Biological Process	GO:1902866	regulation of retina development in camera-type eye	1.23484e-06	0.0159505	7.89628e-05	5.97719	11	39	5	7
GO Biological Process	GO:0061351	neural precursor cell proliferation	1.27525e-06	0.0164723	7.99628e-05	2.13778	46	456	25	64
GO Biological Process	GO:0042423	catecholamine biosynthetic process	1.31815e-06	0.0170266	8.18587e-05	3.32111	21	134	10	18
GO Biological Process	GO:0033522	histone H2A ubiquitination	1.46974e-06	0.0189847	8.95504e-05	3.19329	22	146	7	15
GO Biological Process	GO:0021872	forebrain generation of neurons	1.47317e-06	0.0190289	8.93377e-05	2.16847	44	430	21	52
GO Biological Process	GO:0098868	bone growth	1.4922e-06	0.0192747	9.00688e-05	3.29651	21	135	7	19
GO Biological Process	GO:0060575	intestinal epithelial cell differentiation	1.7686e-06	0.022845	0.000104794	3.06549	23	159	6	17
GO Biological Process	GO:0060536	cartilage morphogenesis	2.04673e-06	0.0264376	0.000118554	3.79223	17	95	5	12
GO Biological Process	GO:0001958	endochondral ossification	2.27054e-06	0.0293285	0.000129201	2.93991	24	173	10	26
GO Biological Process	GO:0072176	nephric duct development	2.40661e-06	0.0310862	0.000136343	3.44141	19	117	9	15
GO Biological Process	GO:0003416	endochondral bone growth	2.44926e-06	0.0316371	0.000138153	3.31123	20	128	6	18
GO Biological Process	GO:0021879	forebrain neuron differentiation	2.46231e-06	0.0318057	0.000137094	2.21904	40	382	18	44
GO Biological Process	GO:0046622	positive regulation of organ growth	2.46231e-06	0.0318057	0.000137094	2.21904	40	382	16	37
GO Biological Process	GO:0060707	trophoblast giant cell differentiation	2.51732e-06	0.0325162	0.000137781	2.92302	24	174	5	11
GO Biological Process	GO:0021517	ventral spinal cord development	2.54396e-06	0.0328604	0.000138651	2.36215	35	314	20	41
GO Biological Process	GO:0003148	outflow tract septum morphogenesis	2.55989e-06	0.0330661	0.000138933	2.66086	28	223	15	25
GO Biological Process	GO:0031060	regulation of histone methylation	4.18071e-06	0.0540023	0.000217751	2.37868	33	294	9	38
GO Biological Process	GO:0003211	cardiac ventricle formation	4.24585e-06	0.0548437	0.000220256	3.60262	17	100	5	9
GO Biological Process	GO:0001755	neural crest cell migration	4.34931e-06	0.0561801	0.000222937	2.33936	34	308	12	32
GO Biological Process	GO:0035050	embryonic heart tube development	4.78064e-06	0.0617515	0.000241217	2.11415	42	421	21	56
GO Biological Process	GO:0003207	cardiac chamber formation	5.6034e-06	0.0723792	0.000268071	3.53198	17	102	5	10
GO Biological Process	GO:0042481	regulation of odontogenesis	6.52222e-06	0.0842475	0.000307472	2.53578	28	234	8	21
GO Biological Process	GO:0055023	positive regulation of cardiac muscle tissue growth	6.66983e-06	0.0861541	0.000312153	2.36286	32	287	12	27
GO Biological Process	GO:0060043	regulation of cardiac muscle cell proliferation	6.78539e-06	0.0876468	0.000316415	2.08445	42	427	15	36
GO Biological Process	GO:0010971	positive regulation of G2/M transition of mitotic cell cycle	6.84254e-06	0.0883851	0.000317932	2.8338	23	172	6	16
GO Biological Process	GO:0007512	adult heart development	6.95278e-06	0.089809	0.000321896	4.06419	14	73	7	10
GO Biological Process	GO:0035904	aorta development	7.25803e-06	0.0937519	0.000333637	2.1706	38	371	16	41
GO Biological Process	GO:0043517	positive regulation of DNA damage response, signal transduction by p53 class mediator	7.60031e-06	0.0981732	0.00034568	4.3046	13	64	5	10
GO Biological Process	GO:0031057	negative regulation of histone modification	8.1457e-06	0.105218	0.000369186	2.41732	30	263	8	26
GO Biological Process	GO:0071695	anatomical structure maturation	8.81903e-06	0.113915	0.000396918	2.599	26	212	13	35
GO Biological Process	GO:1902751	positive regulation of cell cycle G2/M phase transition	9.14456e-06	0.11812	0.000408721	2.78522	23	175	6	18
GO Biological Process	GO:0055025	positive regulation of cardiac muscle tissue development	1.11342e-05	0.14382	0.000481003	2.1304	38	378	16	36
GO Biological Process	GO:0010390	histone monoubiquitination	1.12583e-05	0.145424	0.000483135	2.82558	22	165	7	21
GO Biological Process	GO:0060323	head morphogenesis	1.26962e-05	0.163997	0.000532457	2.36341	30	269	11	35
GO Biological Process	GO:0033189	response to vitamin A	1.28668e-05	0.1662	0.000537864	3.65377	15	87	7	16
GO Biological Process	GO:0060045	positive regulation of cardiac muscle cell proliferation	1.45342e-05	0.187739	0.000595995	2.47697	27	231	10	22
GO Biological Process	GO:0003179	heart valve morphogenesis	1.54993e-05	0.200205	0.000627602	2.14903	36	355	15	33
GO Biological Process	GO:0003310	pancreatic A cell differentiation	1.56564e-05	0.202234	0.00063198	5.7796	9	33	5	5
GO Biological Process	GO:0060389	pathway-restricted SMAD protein phosphorylation	1.68084e-05	0.217115	0.000674269	2.83458	21	157	6	12
GO Biological Process	GO:0048701	embryonic cranial skeleton morphogenesis	1.77102e-05	0.228763	0.000703886	2.16243	35	343	17	43
GO Biological Process	GO:0072189	ureter development	1.93467e-05	0.249902	0.000757278	3.10125	18	123	7	11
GO Biological Process	GO:0061548	ganglion development	1.96034e-05	0.253217	0.000762703	3.53198	15	90	8	13
GO Biological Process	GO:0050795	regulation of behavior	1.97433e-05	0.255024	0.000763545	2.12509	36	359	15	50
GO Biological Process	GO:2000756	regulation of peptidyl-lysine acetylation	2.02447e-05	0.2615	0.000780598	2.34566	29	262	15	39
GO Biological Process	GO:1901998	toxin transport	2.24917e-05	0.290525	0.000851978	2.96063	19	136	9	25
GO Biological Process	GO:0021846	cell proliferation in forebrain	2.33435e-05	0.301528	0.00086646	2.56871	24	198	12	26
GO Biological Process	GO:1901983	regulation of protein acetylation	2.33438e-05	0.301531	0.000863987	2.32789	29	264	15	40
GO Biological Process	GO:0048486	parasympathetic nervous system development	2.76925e-05	0.357704	0.0010162	2.91772	19	138	10	15
GO Biological Process	GO:0043367	CD4-positive, alpha-beta T cell differentiation	2.77944e-05	0.35902	0.00101705	2.17184	33	322	11	29
GO Biological Process	GO:0055057	neuroblast division	2.92854e-05	0.378279	0.00106858	3.41804	15	93	7	12
GO Biological Process	GO:0030325	adrenal gland development	2.95027e-05	0.381086	0.00107348	2.59262	23	188	6	20
GO Biological Process	GO:1905268	negative regulation of chromatin organization	2.96677e-05	0.383218	0.00107646	2.22694	31	295	9	34
GO Biological Process	GO:0002068	glandular epithelial cell development	2.97847e-05	0.384729	0.00107767	2.73024	21	163	9	16
GO Biological Process	GO:0021902	commitment of neuronal cell to specific neuron type in forebrain	3.05634e-05	0.394788	0.00109663	4.39831	11	53	5	6
GO Biological Process	GO:0098751	bone cell development	3.21116e-05	0.414785	0.00114899	2.5789	23	189	8	19
GO Biological Process	GO:0090102	cochlea development	3.22361e-05	0.416393	0.00115026	2.32695	28	255	16	35
GO Biological Process	GO:0046189	phenol-containing compound biosynthetic process	3.26598e-05	0.421867	0.00115898	2.71359	21	164	10	30
GO Biological Process	GO:0042462	eye photoreceptor cell development	3.7777e-05	0.487966	0.00131174	2.44146	25	217	7	22
GO Biological Process	GO:0060421	positive regulation of heart growth	3.82384e-05	0.493926	0.00132066	2.16658	32	313	12	30
GO Biological Process	GO:0001754	eye photoreceptor cell differentiation	3.84165e-05	0.496226	0.00132327	2.19715	31	299	10	31
GO Biological Process	GO:0017145	stem cell division	4.0941e-05	0.528835	0.00139904	2.18983	31	300	15	29
GO Biological Process	GO:0060976	coronary vasculature development	4.1933e-05	0.541649	0.00142915	2.05083	36	372	13	34
GO Biological Process	GO:2001014	regulation of skeletal muscle cell differentiation	4.21095e-05	0.543928	0.00143139	3.49043	14	85	7	15
GO Biological Process	GO:0035710	CD4-positive, alpha-beta T cell activation	4.26656e-05	0.551111	0.0014427	2.12563	33	329	11	30
GO Biological Process	GO:0046530	photoreceptor cell differentiation	4.52979e-05	0.585113	0.00151977	2.11919	33	330	12	39
GO Biological Process	GO:0061549	sympathetic ganglion development	4.81332e-05	0.621737	0.00160242	3.44984	14	86	6	9
GO Biological Process	GO:0042461	photoreceptor cell development	5.12531e-05	0.662036	0.00168457	2.30718	27	248	9	30
GO Biological Process	GO:0061515	myeloid cell development	5.19569e-05	0.671127	0.00169906	2.13252	32	318	13	41
GO Biological Process	GO:0045648	positive regulation of erythrocyte differentiation	5.69725e-05	0.735913	0.00183063	2.4868	23	196	6	19
GO Biological Process	GO:0061218	negative regulation of mesonephros development	6.01173e-05	0.776535	0.00191737	3.57785	13	77	5	6
GO Biological Process	GO:0072148	epithelial cell fate commitment	6.07712e-05	0.784982	0.0019287	2.60251	21	171	6	15
GO Biological Process	GO:0010171	body morphogenesis	6.59843e-05	0.852319	0.00207377	2.10602	32	322	13	43
GO Biological Process	GO:0001893	maternal placenta development	6.82702e-05	0.881846	0.00212493	2.23072	28	266	11	22
GO Biological Process	GO:0035065	regulation of histone acetylation	7.08314e-05	0.914929	0.0021784	2.30539	26	239	14	36
GO Biological Process	GO:0016574	histone ubiquitination	7.21043e-05	0.931371	0.00219146	2.44931	23	199	8	30
GO Biological Process	GO:0006584	catecholamine metabolic process	7.37812e-05	0.953031	0.00222671	2.34423	25	226	13	34
GO Biological Process	GO:0060579	ventral spinal cord interneuron fate commitment	7.40355e-05	0.956317	0.00222918	3.02741	16	112	10	14
GO Biological Process	GO:0021544	subpallium development	8.04266e-05	1	0.00238821	2.70232	19	149	8	21
GO Biological Process	GO:0048333	mesodermal cell differentiation	8.1356e-05	1	0.00241027	2.28626	26	241	11	23
GO Biological Process	GO:0050886	endocrine process	8.18475e-05	1	0.00241375	2.14059	30	297	10	36
GO Biological Process	GO:0003143	embryonic heart tube morphogenesis	8.27537e-05	1	0.00242939	2.02964	34	355	18	47
GO Biological Process	GO:0001974	blood vessel remodeling	8.50943e-05	1	0.00245349	2.32367	25	228	10	26
GO Biological Process	GO:0021522	spinal cord motor neuron differentiation	8.8228e-05	1	0.00252692	2.23508	27	256	14	30
GO Biological Process	GO:0001947	heart looping	8.82865e-05	1	0.002523	2.07382	32	327	17	44
GO Biological Process	GO:0021903	rostrocaudal neural tube patterning	9.18326e-05	1	0.00260704	2.9743	16	114	8	11
GO Biological Process	GO:0048665	neuron fate specification	9.97771e-05	1	0.00278965	2.25815	26	244	18	31
GO Biological Process	GO:0016573	histone acetylation	0.000100595	1	0.00280644	2.21775	27	258	16	59
GO Biological Process	GO:1901798	positive regulation of signal transduction by p53 class mediator	0.000103106	1	0.00284578	3.40116	13	81	5	16
GO Biological Process	GO:0002067	glandular epithelial cell differentiation	0.000104141	1	0.0028682	2.11215	30	301	16	32
GO Biological Process	GO:0045663	positive regulation of myoblast differentiation	0.000105321	1	0.00289452	2.64898	19	152	6	15
GO Biological Process	GO:0006473	protein acetylation	0.000110789	1	0.00303192	2.04876	32	331	19	77
GO Biological Process	GO:0060713	labyrinthine layer morphogenesis	0.000113955	1	0.00309885	2.16559	28	274	10	19
GO Biological Process	GO:0031018	endocrine pancreas development	0.000120964	1	0.0032552	2.06587	31	318	17	31
GO Biological Process	GO:0045655	regulation of monocyte differentiation	0.00012387	1	0.00332648	2.03646	32	333	5	16
GO Biological Process	GO:0060438	trachea development	0.000127586	1	0.003398	2.53795	20	167	9	17
GO Biological Process	GO:0010801	negative regulation of peptidyl-threonine phosphorylation	0.000132254	1	0.0034935	2.68629	18	142	6	11
GO Biological Process	GO:0045622	regulation of T-helper cell differentiation	0.000132959	1	0.00350496	2.00381	33	349	9	31
GO Biological Process	GO:0072079	nephron tubule formation	0.000136777	1	0.00359095	2.59771	19	155	8	18
GO Biological Process	GO:0031076	embryonic camera-type eye development	0.000138871	1	0.00360924	2.2128	26	249	14	35

## Sheet: S5 coords placental enhancers
Supplementary Table 5: FANTOM enhancers that are placental mammal specific and contain at least one conserved 10-mer
Coordinates refer to the human hg38 genome assembly
Conserved 10mer coordinates				Enhancer coordinates
Chromosome	Start	End	Number of species	Chromosome	Start	End
chr1	58763399	58763408	103	chr1	58763034	58763514
chr14	32203228	32203237	97	chr14	32203006	32203665
chr1	58885437	58885446	105	chr1	58885015	58885561
chr14	34930646	34930655	106	chr14	34930522	34930693
chr1	58903829	58903838	93	chr1	58903377	58904466
chr14	35287700	35287709	108	chr14	35287522	35288045
chr14	35341441	35341450	102	chr14	35341429	35342045
chr14	35366368	35366377	102	chr14	35366047	35366689
chr14	36848368	36848377	111	chr14	36848141	36848496
chr14	49052690	49052699	98	chr14	49052625	49052799
chr14	51367811	51367820	100	chr14	51367615	51367876
chr14	55807453	55807462	98	chr14	55807306	55807551
chr14	58171253	58171262	90	chr14	58171187	58171579
chr14	65846674	65846683	113	chr14	65846585	65846753
chr14	68771881	68771890	100	chr14	68771868	68771986
chr14	69040579	69040588	101	chr14	69040510	69040708
chr14	69632629	69632638	98	chr14	69632355	69632768
chr14	73740957	73740966	98	chr14	73740907	73741163
chr14	73770772	73770781	110	chr14	73770734	73770868
chr14	75523921	75523930	108	chr14	75523861	75524108
chr14	77034551	77034560	98	chr14	77034201	77034568
chr1	65265700	65265709	97	chr1	65265654	65266170
chr1	65812221	65812230	108	chr1	65811973	65812375
chr14	89620442	89620451	92	chr14	89620302	89620557
chr1	66275782	66275791	105	chr1	66275568	66275876
chr1	66282542	66282551	108	chr1	66282295	66282704
chr14	99247245	99247254	104	chr14	99246663	99247390
chr14	100904510	100904519	102	chr14	100904485	100904638
chr14	101535448	101535457	110	chr14	101535323	101535517
chr1	66563651	66563660	108	chr1	66563508	66563754
chr1	67570651	67570660	90	chr1	67570490	67570841
chr15	51303116	51303125	99	chr15	51302839	51303229
chr15	63194104	63194113	106	chr15	63193977	63194139
chr15	64843206	64843215	111	chr15	64843069	64843544
chr15	65304684	65304693	103	chr15	65304364	65304850
chr15	70319690	70319699	97	chr15	70319616	70319805
chr1	84278945	84278954	95	chr1	84278879	84279243
chr15	90650195	90650204	100	chr15	90650156	90650561
chr15	90856862	90856871	91	chr15	90856674	90856965
chr15	99452900	99452909	94	chr15	99452788	99453223
chr15	101091836	101091845	94	chr15	101091594	101091974
chr16	1331879	1331888	107	chr16	1331825	1332191
chr16	9127804	9127813	100	chr16	9127574	9128117
chr16	10829064	10829073	96	chr16	10828860	10829395
chr16	10868749	10868758	91	chr16	10868605	10869105
chr16	11225592	11225601	106	chr16	11225238	11225686
chr16	48384057	48384066	86	chr16	48383819	48384102
chr16	53090966	53090975	95	chr16	53090962	53091089
chr16	58459570	58459579	108	chr16	58459380	58459616
chr16	68510339	68510348	84	chr16	68510228	68510433
chr16	75011983	75011992	111	chr16	75011956	75012162
chr16	81831856	81831865	105	chr16	81831774	81832024
chr17	1617944	1617953	100	chr17	1617774	1618075
chr17	2960285	2960294	88	chr17	2960251	2960365
chr17	3770688	3770697	98	chr17	3770561	3770776
chr17	3888748	3888757	109	chr17	3888518	3888851
chr17	4204728	4204737	97	chr17	4204542	4204836
chr17	6078865	6078874	101	chr17	6078711	6079061
chr17	6752732	6752741	89	chr17	6752489	6752884
chr17	8954462	8954471	92	chr17	8954209	8954647
chr17	9465462	9465471	113	chr17	9465376	9465498
chr17	10127951	10127960	97	chr17	10127938	10128223
chr1	94713944	94713953	106	chr1	94713751	94714049
chr17	14303951	14303960	91	chr17	14303653	14304142
chr1	94799517	94799526	84	chr1	94799298	94799629
chr17	19238369	19238378	102	chr17	19238249	19238562
chr17	27506775	27506784	101	chr17	27506629	27506902
chr17	28872834	28872843	102	chr17	28872821	28873014
chr17	29639510	29639519	106	chr17	29639094	29639623
chr17	34252645	34252654	109	chr17	34252415	34253034
chr17	37648765	37648774	105	chr17	37648594	37648988
chr17	40551367	40551376	93	chr17	40551243	40551559
chr17	40615398	40615407	104	chr17	40615301	40615733
chr17	41651816	41651825	95	chr17	41651476	41651891
chr17	41655741	41655750	101	chr17	41655533	41655995
chr17	44266766	44266775	82	chr17	44266549	44266884
chr17	47240268	47240277	102	chr17	47240024	47240358
chr17	47737370	47737379	97	chr17	47737294	47737416
chr17	49390722	49390731	101	chr17	49390611	49390762
chr17	50059439	50059448	91	chr17	50059205	50059499
chr17	50950074	50950083	107	chr17	50949927	50950121
chr17	51133215	51133224	99	chr17	51133075	51133254
chr17	55284484	55284493	101	chr17	55284065	55284551
chr17	55420193	55420202	99	chr17	55419841	55420257
chr17	57441004	57441013	103	chr17	57440909	57441392
chr17	57463319	57463328	97	chr17	57463197	57463589
chr17	57892652	57892661	110	chr17	57892590	57892709
chr17	57948628	57948637	92	chr17	57948549	57948947
chr17	61396446	61396455	95	chr17	61396070	61396737
chr17	64986064	64986073	102	chr17	64985740	64986368
chr17	67258026	67258035	94	chr17	67257948	67258191
chr17	73156411	73156420	100	chr17	73156291	73156516
chr17	73164236	73164245	95	chr17	73164225	73164344
chr17	74395177	74395186	92	chr17	74394991	74395262
chr1	8427762	8427771	112	chr1	8427596	8427857
chr17	74808020	74808029	89	chr17	74807989	74808242
chr1	108557422	108557431	96	chr1	108557418	108557615
chr17	78329575	78329584	102	chr17	78329125	78329883
chr1	109794421	109794430	102	chr1	109794328	109794781
chr17	82231120	82231129	86	chr17	82230874	82231374
chr1	109892703	109892712	97	chr1	109892490	109892799
chr17	83199976	83199985	100	chr17	83199468	83201419
chr18	8661994	8662003	85	chr18	8661814	8662041
chr1	1360755	1360764	101	chr1	1360155	1360952
chr18	31454233	31454242	97	chr18	31454152	31454518
chr1	111221871	111221880	113	chr1	111221705	111222137
chr18	48540700	48540709	78	chr18	48540408	48540750
chr18	48545910	48545919	110	chr18	48545737	48545949
chr1	111507744	111507753	94	chr1	111507422	111507972
chr1	111515800	111515809	80	chr1	111515719	111515979
chr18	62506422	62506431	103	chr18	62506372	62506673
chr19	935098	935107	98	chr19	934999	935434
chr19	1069364	1069373	105	chr19	1069176	1069495
chr19	2494934	2494943	78	chr19	2494707	2495119
chr19	4051911	4051920	103	chr19	4051586	4052101
chr19	4067880	4067889	93	chr19	4067783	4068113
chr19	5338661	5338670	91	chr19	5338448	5338805
chr19	7196829	7196838	103	chr19	7196736	7197113
chr19	10236258	10236267	99	chr19	10236089	10236444
chr19	10603453	10603462	101	chr19	10603113	10603614
chr19	12782764	12782773	96	chr19	12782147	12783226
chr19	13486541	13486550	95	chr19	13486479	13486778
chr19	33267819	33267828	106	chr19	33267817	33268314
chr19	33268776	33268785	106	chr19	33268543	33268812
chr19	35909457	35909466	105	chr19	35909393	35909740
chr19	39372587	39372596	101	chr19	39372437	39372823
chr19	39401529	39401538	104	chr19	39401262	39402205
chr19	39404087	39404096	104	chr19	39403713	39404305
chr19	41308688	41308697	105	chr19	41308493	41308814
chr19	42285717	42285726	103	chr19	42285711	42285938
chr19	43765278	43765287	100	chr19	43765040	43765801
chr19	44722446	44722455	98	chr19	44722177	44722642
chr19	44768096	44768105	91	chr19	44767524	44768150
chr19	44890457	44890466	99	chr19	44890366	44890609
chr19	45443757	45443766	96	chr19	45443432	45443855
chr19	45508588	45508597	97	chr19	45508443	45509011
chr19	46350798	46350807	100	chr19	46350731	46350856
chr19	49021059	49021068	102	chr19	49020926	49021211
chr19	49074138	49074147	101	chr19	49073746	49074181
chr19	49334077	49334086	106	chr19	49333726	49334188
chr19	56840012	56840021	89	chr19	56839776	56840046
chr2	9234934	9234943	107	chr2	9234715	9235462
chr2	11374705	11374714	99	chr2	11374659	11374807
chr2	16413515	16413524	105	chr2	16413314	16413613
chr1	151473363	151473372	103	chr1	151473316	151473685
chr2	20213255	20213264	96	chr2	20213201	20213375
chr2	20569254	20569263	108	chr2	20569049	20569408
chr2	21256198	21256207	95	chr2	21256118	21256372
chr2	24365277	24365286	95	chr2	24364980	24365460
chr2	25250996	25251005	100	chr2	25250830	25251018
chr2	25295350	25295359	106	chr2	25295159	25295410
chr2	25305381	25305390	106	chr2	25305290	25305504
chr2	26068769	26068778	109	chr2	26068721	26068903
chr2	27920678	27920687	109	chr2	27920583	27920836
chr2	29262765	29262774	100	chr2	29262695	29262859
chr2	42098688	42098697	103	chr2	42098585	42099189
chr2	55120705	55120714	101	chr2	55120670	55120865
chr2	64223087	64223096	102	chr2	64223078	64223391
chr2	69946739	69946748	102	chr2	69946408	69947102
chr2	71831299	71831308	112	chr2	71831189	71831469
chr2	73111494	73111503	104	chr2	73111424	73111824
chr2	74566961	74566970	100	chr2	74566639	74567037
chr2	74574053	74574062	105	chr2	74574027	74574224
chr2	85710885	85710894	109	chr2	85710779	85710895
chr2	87525898	87525907	114	chr2	87525673	87525962
chr1	156524699	156524708	99	chr1	156524430	156524886
chr2	101518073	101518082	94	chr2	101517945	101518254
chr2	102258931	102258940	106	chr2	102258488	102259022
chr2	134121351	134121360	98	chr2	134121316	134121694
chr2	136022899	136022908	105	chr2	136022816	136023113
chr2	144687002	144687011	104	chr2	144686662	144687359
chr2	144693309	144693318	100	chr2	144693204	144693783
chr2	147449569	147449578	110	chr2	147449478	147449829
chr2	157173864	157173873	110	chr2	157173861	157174007
chr2	161139260	161139269	102	chr2	161139204	161139584
chr1	160086554	160086563	111	chr1	160086424	160086989
chr2	172094829	172094838	103	chr2	172094808	172094931
chr2	174599672	174599681	76	chr2	174599609	174599842
chr2	181851092	181851101	96	chr2	181851024	181851161
chr2	181876814	181876823	94	chr2	181876658	181877119
chr2	203682743	203682752	83	chr2	203682701	203682894
chr2	222448925	222448934	102	chr2	222448868	222449153
chr2	224927782	224927791	104	chr2	224927782	224928317
chr2	226115241	226115250	97	chr2	226115145	226115516
chr2	229331155	229331164	99	chr2	229330906	229331712
chr2	230974330	230974339	96	chr2	230974110	230974568
chr2	231614348	231614357	88	chr2	231614168	231614617
chr2	231683458	231683467	105	chr2	231683308	231683623
chr2	231686119	231686128	99	chr2	231685982	231686222
chr2	232634845	232634854	91	chr2	232634823	232635281
chr2	233082361	233082370	108	chr2	233082263	233082432
chr20	371977	371986	103	chr20	371844	372215
chr20	1819411	1819420	100	chr20	1819385	1819511
chr20	4812050	4812059	107	chr20	4811630	4812130
chr20	10490887	10490896	91	chr20	10490854	10491102
chr20	31587776	31587785	80	chr20	31587721	31588051
chr20	32538729	32538738	114	chr20	32538725	32538964
chr20	35768281	35768290	102	chr20	35768207	35768449
chr20	36097954	36097963	104	chr20	36097847	36098120
chr20	36630180	36630189	103	chr20	36629934	36630228
chr20	37504473	37504482	98	chr20	37504224	37504491
chr20	38722910	38722919	103	chr20	38722671	38723271
chr20	41329628	41329637	103	chr20	41329518	41329779
chr20	43761493	43761502	110	chr20	43761377	43761632
chr20	43942819	43942828	99	chr20	43942772	43942921
chr20	47487330	47487339	93	chr20	47487150	47487398
chr20	50028027	50028036	101	chr20	50027971	50028143
chr20	50048616	50048625	90	chr20	50048358	50048754
chr20	50193612	50193621	97	chr20	50192910	50193668
chr20	50324562	50324571	94	chr20	50324450	50324698
chr20	53830169	53830178	86	chr20	53829823	53830292
chr20	53903753	53903762	89	chr20	53903576	53904175
chr20	57628305	57628314	89	chr20	57628108	57628552
chr1	11701900	11701909	85	chr1	11701698	11701992
chr20	64054090	64054099	103	chr20	64053960	64054272
chr21	15732510	15732519	106	chr21	15732442	15732734
chr21	21200374	21200383	94	chr21	21200299	21200641
chr21	25487394	25487403	109	chr21	25487263	25487608
chr21	26569846	26569855	102	chr21	26569655	26569992
chr21	27590466	27590475	98	chr21	27590422	27590669
chr21	27814007	27814016	105	chr21	27813829	27814122
chr21	28207910	28207919	110	chr21	28207867	28208019
chr21	28445176	28445185	94	chr21	28445128	28445432
chr21	28634081	28634090	112	chr21	28633845	28634370
chr21	29245331	29245340	99	chr21	29245133	29245482
chr21	29248303	29248312	92	chr21	29248195	29248509
chr1	174163682	174163691	95	chr1	174163603	174163872
chr21	33374517	33374526	95	chr21	33374370	33374779
chr21	35352235	35352244	111	chr21	35352215	35352524
chr21	38283284	38283293	98	chr21	38282810	38283481
chr21	41171505	41171514	101	chr21	41171257	41171582
chr22	20081183	20081192	89	chr22	20081104	20081379
chr22	20239211	20239220	109	chr22	20239097	20239308
chr22	20509514	20509523	94	chr22	20509219	20509802
chr22	21744269	21744278	96	chr22	21744093	21744334
chr22	21816800	21816809	96	chr22	21816581	21817044
chr22	24474383	24474392	111	chr22	24474338	24474584
chr22	27094859	27094868	95	chr22	27094688	27094893
chr1	181127141	181127150	81	chr1	181126967	181127195
chr22	30235846	30235855	110	chr22	30235760	30236174
chr22	30257819	30257828	103	chr22	30257585	30258322
chr22	31044392	31044401	107	chr22	31044295	31044534
chr22	31213479	31213488	108	chr22	31213209	31213545
chr22	31927134	31927143	106	chr22	31927006	31927258
chr22	35377155	35377164	101	chr22	35376928	35377279
chr22	37162588	37162597	86	chr22	37162404	37162959
chr22	37747551	37747560	111	chr22	37747241	37747727
chr22	37752820	37752829	102	chr22	37752557	37752879
chr22	38228965	38228974	88	chr22	38228830	38229203
chr22	39145777	39145786	78	chr22	39145571	39146083
chr22	39283702	39283711	108	chr22	39283505	39283842
chr22	39458189	39458198	92	chr22	39458167	39458549
chr1	182281754	182281763	103	chr1	182281640	182281816
chr22	41380998	41381007	96	chr22	41380944	41381126
chr22	42299999	42300008	95	chr22	42299999	42300056
chr22	42609018	42609027	104	chr22	42608778	42609244
chr22	45239823	45239832	101	chr22	45239735	45240053
chr22	46078810	46078819	110	chr22	46078763	46079232
chr22	49938137	49938146	99	chr22	49937923	49938300
chr22	50306105	50306114	106	chr22	50305557	50306312
chr3	4986546	4986555	79	chr3	4986372	4986684
chr1	184159138	184159147	81	chr1	184158888	184159848
chr3	33577559	33577568	111	chr3	33577526	33577848
chr3	35659994	35660003	103	chr3	35659589	35660251
chr3	35664785	35664794	104	chr3	35664613	35665164
chr3	38634330	38634339	110	chr3	38634270	38634396
chr3	39272411	39272420	87	chr3	39272310	39272529
chr3	45889511	45889520	89	chr3	45889379	45889707
chr3	50170853	50170862	94	chr3	50170722	50170961
chr3	50202103	50202112	99	chr3	50201955	50202132
chr3	50590952	50590961	105	chr3	50590865	50591070
chr3	50601257	50601266	113	chr3	50600922	50601474
chr3	52046732	52046741	90	chr3	52046271	52046907
chr3	53167155	53167164	107	chr3	53166944	53167277
chr3	53236345	53236354	95	chr3	53236265	53236414
chr3	55189550	55189559	89	chr3	55189457	55189747
chr3	55567847	55567856	94	chr3	55567541	55567881
chr3	57960033	57960042	106	chr3	57959900	57960223
chr1	186974905	186974914	100	chr1	186974708	186975250
chr3	67000169	67000178	94	chr3	67000090	67000309
chr3	71723830	71723839	88	chr3	71723587	71723882
chr3	72310668	72310677	99	chr3	72310618	72311019
chr1	192490004	192490013	92	chr1	192489812	192490046
chr3	86984494	86984503	103	chr3	86984278	86984614
chr3	101942584	101942593	112	chr3	101942445	101942900
chr3	120153567	120153576	104	chr3	120153313	120153663
chr3	122068300	122068309	96	chr3	122067957	122068391
chr3	126356095	126356104	101	chr3	126355932	126356668
chr3	128416141	128416150	82	chr3	128415977	128416517
chr3	141407277	141407286	94	chr3	141407176	141407463
chr3	141498991	141499000	102	chr3	141498910	141499333
chr1	198167843	198167852	83	chr1	198167399	198167926
chr3	156788365	156788374	91	chr3	156788269	156788557
chr1	199173621	199173630	104	chr1	199173355	199173701
chr3	171240057	171240066	86	chr3	171239849	171240152
chr3	171879614	171879623	104	chr3	171879442	171879787
chr3	174543387	174543396	104	chr3	174543156	174543542
chr3	186013463	186013472	107	chr3	186013349	186013538
chr3	186977425	186977434	100	chr3	186977312	186977643
chr1	200896187	200896196	92	chr1	200896136	200896290
chr3	187741661	187741670	106	chr3	187741500	187741856
chr3	187942814	187942823	97	chr3	187942777	187942979
chr3	188390229	188390238	110	chr3	188389773	188390444
chr3	188392325	188392334	102	chr3	188392161	188392390
chr3	188689309	188689318	94	chr3	188689163	188689468
chr3	192917084	192917093	107	chr3	192916364	192917201
chr3	192957861	192957870	91	chr3	192957295	192958039
chr3	193869817	193869826	106	chr3	193869750	193870057
chr3	194104432	194104441	99	chr3	194104431	194104747
chr3	196624637	196624646	96	chr3	196624472	196624734
chr3	196625006	196625015	104	chr3	196624997	196625222
chr3	197309615	197309624	87	chr3	197309609	197309914
chr4	13907525	13907534	99	chr4	13907323	13907697
chr1	203289695	203289704	96	chr1	203289419	203290206
chr4	25859897	25859906	109	chr4	25859844	25860017
chr4	26084133	26084142	93	chr4	26083971	26084252
chr4	26175554	26175563	100	chr4	26175306	26175678
chr4	26197592	26197601	103	chr4	26197363	26197671
chr4	38191005	38191014	113	chr4	38190942	38191138
chr4	44725822	44725831	98	chr4	44725558	44725838
chr4	53676588	53676597	103	chr4	53676477	53676694
chr4	56737899	56737908	77	chr4	56737843	56737961
chr4	74117107	74117116	96	chr4	74116920	74117258
chr4	80308265	80308274	111	chr4	80308006	80308490
chr4	81562274	81562283	95	chr4	81562047	81562599
chr4	81606934	81606943	96	chr4	81606796	81607150
chr4	85761979	85761988	100	chr4	85761929	85762098
chr4	85842709	85842718	108	chr4	85842614	85842751
chr4	87525878	87525887	103	chr4	87525822	87526130
chr4	88792589	88792598	87	chr4	88792378	88792750
chr4	89294737	89294746	106	chr4	89294585	89294873
chr1	13702602	13702611	94	chr1	13702582	13703384
chr4	158801264	158801273	76	chr4	158801155	158801345
chr4	173501159	173501168	97	chr4	173500949	173501230
chr4	176001159	176001168	94	chr4	176000933	176001626
chr5	59790647	59790656	103	chr5	59790437	59790851
chr5	61275987	61275996	100	chr5	61275946	61276161
chr5	78505149	78505158	112	chr5	78504612	78505324
chr5	82357313	82357322	105	chr5	82357307	82357638
chr5	95960096	95960105	111	chr5	95959977	95960631
chr5	108459936	108459945	102	chr5	108459818	108460042
chr5	125500060	125500069	109	chr5	125499986	125500202
chr5	132094763	132094772	96	chr5	132094362	132095137
chr5	132259320	132259329	107	chr5	132259076	132260001
chr5	132492918	132492927	112	chr5	132492630	132493116
chr5	132800732	132800741	101	chr5	132800541	132800881
chr5	134122784	134122793	104	chr5	134122570	134123065
chr5	134127849	134127858	93	chr5	134127461	134127875
chr5	134465978	134465987	102	chr5	134465775	134466063
chr5	134556141	134556150	99	chr5	134555922	134556473
chr5	139698872	139698881	114	chr5	139698543	139698929
chr5	139765871	139765880	108	chr5	139765856	139765911
chr5	141496219	141496228	86	chr5	141496072	141496518
chr5	143183654	143183663	105	chr5	143183415	143183774
chr5	144189962	144189971	98	chr5	144189751	144190346
chr5	148791487	148791496	76	chr5	148791222	148791695
chr5	148970435	148970444	79	chr5	148970376	148970529
chr5	149154104	149154113	109	chr5	149154055	149154154
chr5	149161274	149161283	85	chr5	149161191	149161302
chr5	149221656	149221665	89	chr5	149221308	149221736
chr5	149730980	149730989	99	chr5	149730968	149731194
chr5	150123721	150123730	98	chr5	150123680	150123874
chr5	150627134	150627143	106	chr5	150626926	150627275
chr5	157456523	157456532	108	chr5	157456353	157456680
chr5	172801367	172801376	94	chr5	172801148	172801563
chr5	177428168	177428177	109	chr5	177428087	177428270
chr5	179314284	179314293	106	chr5	179314193	179314502
chr6	11712938	11712947	89	chr6	11712828	11713217
chr6	12332090	12332099	105	chr6	12331982	12332250
chr6	16669380	16669389	104	chr6	16669273	16669623
chr6	17703289	17703298	106	chr6	17703253	17703383
chr6	31738115	31738124	90	chr6	31737827	31738365
chr6	35302744	35302753	100	chr6	35302678	35303154
chr6	36579975	36579984	92	chr6	36579901	36580300
chr6	36667165	36667174	103	chr6	36667005	36667447
chr6	37051638	37051647	94	chr6	37051121	37051700
chr6	37134781	37134790	108	chr6	37134548	37134999
chr6	37155577	37155586	101	chr6	37155481	37155633
chr1	225425662	225425671	106	chr1	225425441	225425754
chr6	42333786	42333795	111	chr6	42333669	42333940
chr6	42521157	42521166	77	chr6	42520934	42521293
chr6	44011099	44011108	106	chr6	44010702	44011164
chr6	44071936	44071945	91	chr6	44071785	44072153
chr6	87723401	87723410	98	chr6	87723295	87723540
chr6	90398032	90398041	99	chr6	90397988	90398388
chr6	105459294	105459303	108	chr6	105459181	105459453
chr1	226815303	226815312	106	chr1	226815059	226815395
chr6	105887803	105887812	106	chr6	105887666	105887839
chr6	127114521	127114530	103	chr6	127114352	127114702
chr6	127247952	127247961	87	chr6	127247746	127248060
chr6	129663726	129663735	104	chr6	129663576	129663863
chr1	16016197	16016206	101	chr1	16016097	16016513
chr6	134074511	134074520	102	chr6	134074459	134074583
chr6	137847023	137847032	102	chr6	137846536	137847619
chr6	139764864	139764873	109	chr6	139764467	139764948
chr6	151045751	151045760	87	chr6	151045631	151045806
chr1	16152893	16152902	111	chr1	16152804	16152970
chr7	1023001	1023010	106	chr7	1022952	1023453
chr7	2511616	2511625	106	chr7	2511598	2511702
chr7	5418744	5418753	94	chr7	5418505	5419055
chr7	7944815	7944824	107	chr7	7944653	7944948
chr7	8177397	8177406	105	chr7	8177104	8177489
chr7	18403026	18403035	100	chr7	18402705	18403054
chr7	22445559	22445568	103	chr7	22445469	22445678
chr7	25968806	25968815	99	chr7	25968806	25968874
chr7	27192233	27192242	99	chr7	27192197	27192379
chr7	29285464	29285473	85	chr7	29285446	29285691
chr7	30988836	30988845	100	chr7	30988562	30988938
chr7	33980002	33980011	96	chr7	33979618	33980224
chr7	36190976	36190985	100	chr7	36190816	36191165
chr7	36192177	36192186	108	chr7	36192067	36192576
chr7	37354837	37354846	101	chr7	37354717	37355124
chr7	37447834	37447843	96	chr7	37447478	37447879
chr7	54995989	54995998	91	chr7	54995973	54996265
chr1	234987062	234987071	104	chr1	234986905	234987192
chr7	71871170	71871179	93	chr7	71871042	71871368
chr7	76364240	76364249	93	chr7	76364212	76364296
chr7	76373420	76373429	106	chr7	76373344	76373474
chr7	81790250	81790259	111	chr7	81790164	81790400
chr7	92809877	92809886	100	chr7	92809746	92810054
chr7	94297609	94297618	108	chr7	94297304	94297762
chr7	95509563	95509572	115	chr7	95509317	95509672
chr7	106568912	106568921	91	chr7	106568743	106569267
chr7	108370813	108370822	109	chr7	108370782	108370902
chr7	117164754	117164763	88	chr7	117164569	117164900
chr7	129122616	129122625	104	chr7	129122563	129123017
chr7	131057372	131057381	111	chr7	131057062	131057468
chr7	131945548	131945557	104	chr7	131945497	131945659
chr7	135980073	135980082	80	chr7	135980036	135980205
chr7	136050321	136050330	98	chr7	136050024	136050632
chr7	138396584	138396593	93	chr7	138396426	138396679
chr7	139720910	139720919	103	chr7	139720697	139721148
chr8	9075111	9075120	88	chr8	9074872	9075405
chr8	9082308	9082317	102	chr8	9082226	9082578
chr8	12757587	12757596	111	chr8	12757512	12757776
chr8	12758043	12758052	110	chr8	12757886	12758241
chr8	13131051	13131060	106	chr8	13130700	13131218
chr8	22365593	22365602	107	chr8	22365442	22365755
chr8	23547954	23547963	114	chr8	23547730	23548132
chr8	24334986	24334995	86	chr8	24334885	24335180
chr8	26579408	26579417	99	chr8	26579086	26579558
chr8	27351964	27351973	106	chr8	27351774	27352276
chr8	27390000	27390009	87	chr8	27389938	27390150
chr8	28401212	28401221	100	chr8	28401011	28401424
chr8	29341576	29341585	100	chr8	29341232	29341748
chr8	29555624	29555633	98	chr8	29555345	29555746
chr8	29991157	29991166	91	chr8	29990905	29991293
chr8	38770472	38770481	95	chr8	38770174	38770607
chr8	38900337	38900346	99	chr8	38899913	38900543
chr1	17538826	17538835	103	chr1	17538690	17539028
chr8	55885726	55885735	113	chr8	55885547	55886217
chr8	55973254	55973263	99	chr8	55972765	55973697
chr8	65944677	65944686	96	chr8	65944524	65944865
chr8	65951724	65951733	93	chr8	65951667	65952206
chr8	66512356	66512365	93	chr8	66512105	66512526
chr8	79788401	79788410	83	chr8	79788364	79788511
chr8	98382816	98382825	106	chr8	98382759	98382980
chr8	100809684	100809693	89	chr8	100809426	100810052
chr8	102745495	102745504	91	chr8	102745364	102745769
chr8	104957874	104957883	91	chr8	104957720	104957929
chr8	115100979	115100988	107	chr8	115100531	115101091
chr8	127170062	127170071	107	chr8	127170016	127170179
chr8	127300957	127300966	98	chr8	127300865	127301271
chr8	127976775	127976784	82	chr8	127976729	127976926
chr8	128338887	128338896	104	chr8	128338776	128339063
chr1	18950863	18950872	103	chr1	18950661	18950968
chr9	21096530	21096539	89	chr9	21096395	21096640
chr9	21832167	21832176	100	chr9	21832057	21832479
chr9	33165589	33165598	95	chr9	33165459	33166053
chr9	33445640	33445649	100	chr9	33445341	33445791
chr9	35492375	35492384	86	chr9	35492188	35492608
chr9	36154673	36154682	103	chr9	36154329	36154979
chr9	37004657	37004666	109	chr9	37004571	37004784
chr9	37035507	37035516	106	chr9	37035254	37035765
chr9	37035875	37035884	97	chr9	37035786	37036028
chr9	37908783	37908792	87	chr9	37908729	37909076
chr1	18998487	18998496	91	chr1	18998327	18998596
chr9	70406699	70406708	108	chr9	70406524	70406751
chr9	92965473	92965482	106	chr9	92965211	92965789
chr9	97503628	97503637	104	chr9	97503508	97503858
chr9	97803734	97803743	85	chr9	97803295	97803982
chr9	97981205	97981214	111	chr9	97981119	97981403
chr9	99357839	99357848	97	chr9	99357727	99357874
chr9	99358878	99358887	100	chr9	99358803	99358911
chr9	99513886	99513895	82	chr9	99513788	99513989
chr10	6069362	6069371	106	chr10	6069218	6069628
chr9	107425851	107425860	97	chr9	107425837	107425979
chr9	110808888	110808897	96	chr9	110808657	110808995
chr9	113579088	113579097	95	chr9	113578974	113579199
chr9	114955455	114955464	88	chr9	114955110	114955474
chr9	114968905	114968914	92	chr9	114968714	114969181
chr9	115633322	115633331	114	chr9	115633193	115633555
chr9	119353792	119353801	109	chr9	119353679	119353857
chr9	121737315	121737324	97	chr9	121736942	121737430
chr9	123364524	123364533	89	chr9	123364439	123364778
chr9	126165042	126165051	110	chr9	126164975	126165133
chr9	127521559	127521568	101	chr9	127521269	127521633
chr9	127838733	127838742	102	chr9	127838294	127838966
chr10	6592318	6592327	112	chr10	6592128	6592406
chr9	133142442	133142451	97	chr9	133142247	133142751
chr9	133147736	133147745	101	chr9	133147520	133147919
chr9	136533389	136533398	105	chr9	136533020	136533570
chr9	136550587	136550596	93	chr9	136550493	136550649
chr10	8047749	8047758	93	chr10	8047717	8048183
chrX	12947341	12947350	89	chrX	12947252	12947372
chrX	12957091	12957100	104	chrX	12956735	12957161
chrX	40006342	40006351	90	chrX	40006236	40006645
chrX	41449802	41449811	107	chrX	41449719	41449884
chrX	47523558	47523567	90	chrX	47523434	47523746
chrX	47578818	47578827	97	chrX	47578655	47579004
chrX	48937877	48937886	98	chrX	48937621	48937985
chrX	49260788	49260797	109	chrX	49260561	49260853
chrX	65698066	65698075	108	chrX	65697939	65698193
chrX	71182256	71182265	106	chrX	71182003	71182284
chrX	105821662	105821671	104	chrX	105821488	105821873
chrX	107736997	107737006	105	chrX	107736767	107737121
chrX	109188029	109188038	100	chrX	109187986	109188198
chrX	109831066	109831075	99	chrX	109830708	109831343
chrX	120305961	120305970	92	chrX	120305851	120306020
chrX	130084752	130084761	108	chrX	130084684	130084878
chrX	130121162	130121171	89	chrX	130121097	130121284
chrX	140710997	140711006	110	chrX	140710869	140711115
chr10	13713157	13713166	101	chr10	13712952	13713339
chr10	23280645	23280654	89	chr10	23280451	23280797
chr10	23557238	23557247	103	chr10	23557039	23557522
chr10	26448850	26448859	96	chr10	26448545	26449174
chr10	30431565	30431574	106	chr10	30431478	30431713
chr1	21939820	21939829	94	chr1	21939666	21939945
chr1	22039985	22039994	97	chr1	22039733	22040348
chr1	22677110	22677119	107	chr1	22677011	22677127
chr10	49272556	49272565	107	chr10	49272351	49272859
chr10	58574295	58574304	100	chr10	58574187	58574587
chr10	60731297	60731306	101	chr10	60731282	60731802
chr1	23556123	23556132	111	chr1	23556009	23556375
chr10	62245198	62245207	112	chr10	62244960	62245317
chr10	62687530	62687539	92	chr10	62687474	62687613
chr10	62744386	62744395	96	chr10	62744269	62744455
chr10	63644601	63644610	94	chr10	63644499	63644664
chr10	63700431	63700440	96	chr10	63700355	63700494
chr10	71232477	71232486	103	chr10	71232412	71232685
chr10	72297348	72297357	90	chr10	72297075	72298346
chr10	73905798	73905807	106	chr10	73905653	73905895
chr10	77097836	77097845	86	chr10	77097659	77097896
chr10	79157771	79157780	114	chr10	79157573	79157994
chr10	79221387	79221396	106	chr10	79221331	79221469
chr1	24925313	24925322	98	chr1	24925140	24925585
chr10	95260790	95260799	96	chr10	95260675	95260846
chr10	95288351	95288360	93	chr10	95288320	95288567
chr10	95407034	95407043	100	chr10	95406902	95407185
chr10	97542355	97542364	99	chr10	97542250	97542485
chr10	97543325	97543334	104	chr10	97543150	97543428
chr10	97596890	97596899	98	chr10	97596792	97597173
chr10	101189992	101190001	105	chr10	101189709	101190043
chr10	101779553	101779562	102	chr10	101779440	101779755
chr10	102647321	102647330	98	chr10	102647044	102647342
chr10	102786004	102786013	104	chr10	102785924	102786158
chr10	110460629	110460638	95	chr10	110460469	110460763
chr10	110536291	110536300	101	chr10	110535987	110536463
chr10	114403810	114403819	93	chr10	114403670	114403963
chr1	26351687	26351696	87	chr1	26351569	26351826
chr10	119658464	119658473	113	chr10	119658418	119658535
chr1	27299531	27299540	103	chr1	27299423	27299590
chr1	27300666	27300675	110	chr1	27300406	27300740
chr11	2778770	2778779	100	chr11	2778720	2779026
chr11	2826125	2826134	103	chr11	2826042	2826202
chr1	27543027	27543036	99	chr1	27542914	27543045
chr1	27563683	27563692	95	chr1	27563683	27563876
chr11	6469322	6469331	108	chr11	6468663	6469337
chr11	6655086	6655095	109	chr11	6654817	6655181
chr1	27631863	27631872	106	chr1	27630967	27632173
chr11	10352481	10352490	113	chr11	10352418	10352694
chr11	10366717	10366726	102	chr11	10366631	10367055
chr11	10623454	10623463	95	chr11	10623395	10623548
chr1	27659765	27659774	95	chr1	27659600	27659873
chr11	14578687	14578696	112	chr11	14578564	14578885
chr11	20002940	20002949	109	chr11	20002812	20003055
chr11	35236885	35236894	98	chr11	35236733	35236999
chr11	36391165	36391174	108	chr11	36390999	36391669
chr11	36684056	36684065	100	chr11	36683969	36684121
chr11	44010979	44010988	98	chr11	44010845	44011088
chr11	44862487	44862496	94	chr11	44862255	44862615
chr11	47982842	47982851	91	chr11	47982742	47983079
chr11	57432893	57432902	98	chr11	57432741	57433074
chr11	61021875	61021884	97	chr11	61021722	61022027
chr11	62444420	62444429	107	chr11	62444154	62444789
chr1	29239376	29239385	90	chr1	29239250	29239543
chr11	63920334	63920343	104	chr11	63920148	63920435
chr11	65308722	65308731	90	chr11	65308186	65308821
chr11	65309190	65309199	101	chr11	65309184	65309381
chr11	65420155	65420164	83	chr11	65419826	65420727
chr11	65788490	65788499	110	chr11	65788134	65788606
chr11	65903310	65903319	101	chr11	65903221	65903474
chr11	66950226	66950235	111	chr11	66950113	66950338
chr1	30766108	30766117	99	chr1	30765970	30766386
chr11	67354684	67354693	108	chr11	67354517	67354917
chr11	68342848	68342857	99	chr11	68342812	68342996
chr11	72952126	72952135	99	chr11	72951856	72952204
chr11	73385313	73385322	100	chr11	73384824	73385715
chr11	75554658	75554667	96	chr11	75554371	75554808
chr11	76208960	76208969	96	chr11	76208849	76209202
chr11	76560326	76560335	110	chr11	76560292	76560617
chr1	32973079	32973088	86	chr1	32972970	32973102
chr1	32992715	32992724	98	chr1	32992313	32993006
chr1	36150884	36150893	113	chr1	36150884	36151267
chr12	3461552	3461561	96	chr12	3461441	3461657
chr12	4164986	4164995	85	chr12	4164947	4165297
chr12	6196002	6196011	94	chr12	6195776	6196125
chr12	6373654	6373663	93	chr12	6373384	6373757
chr12	8687901	8687910	96	chr12	8687781	8688240
chr12	10128871	10128880	97	chr12	10128459	10129109
chr12	11822282	11822291	104	chr12	11822210	11822366
chr12	15700777	15700786	108	chr12	15700665	15700831
chr1	39082309	39082318	98	chr1	39082231	39082457
chr12	26156418	26156427	106	chr12	26156211	26156531
chr12	43113269	43113278	94	chr12	43113180	43113371
chr12	46703198	46703207	99	chr12	46702957	46703323
chr12	47809139	47809148	100	chr12	47809073	47809236
chr12	51319104	51319113	104	chr12	51319020	51319176
chr12	51849274	51849283	87	chr12	51849256	51849333
chr12	52033156	52033165	90	chr12	52032763	52033380
chr12	53051309	53051318	105	chr12	53051232	53051608
chr12	54020188	54020197	99	chr12	54020094	54020377
chr1	41486489	41486498	100	chr1	41486344	41486602
chr1	41496341	41496350	103	chr1	41496254	41496475
chr12	57868938	57868947	111	chr12	57868863	57869166
chr12	58365013	58365022	112	chr12	58364935	58365272
chr12	62703688	62703697	93	chr12	62703626	62703868
chr1	41727532	41727541	113	chr1	41727304	41727818
chr12	64625607	64625616	86	chr12	64625278	64626199
chr12	64669737	64669746	93	chr12	64669727	64670504
chr12	67630907	67630916	99	chr12	67630784	67631009
chr12	68422233	68422242	91	chr12	68422181	68422399
chr1	41783389	41783398	93	chr1	41783218	41783581
chr12	75982218	75982227	95	chr12	75982119	75982484
chr12	80703083	80703092	89	chr12	80702907	80703166
chr1	42784945	42784954	109	chr1	42784682	42785188
chr12	88433314	88433323	80	chr12	88433099	88433389
chr12	89067512	89067521	107	chr12	89067499	89067879
chr1	42962923	42962932	106	chr1	42962715	42963437
chr1	43058688	43058697	100	chr1	43058517	43058791
chr12	92594115	92594124	97	chr12	92593567	92594371
chr12	96108526	96108535	95	chr12	96108412	96108756
chr12	96416638	96416647	95	chr12	96416439	96416683
chr12	104478566	104478575	91	chr12	104478400	104478892
chr12	111409947	111409956	108	chr12	111409811	111410260
chr12	111430942	111430951	96	chr12	111430706	111431348
chr12	113142863	113142872	88	chr12	113142728	113142959
chr1	46171539	46171548	96	chr1	46171500	46171659
chr12	123478946	123478955	76	chr12	123478842	123479077
chr12	124390862	124390871	102	chr12	124390791	124391190
chr1	47235541	47235550	101	chr1	47235229	47235674
chr1	51237504	51237513	94	chr1	51237403	51237822
chr13	31011710	31011719	95	chr13	31011594	31011784
chr13	41053722	41053731	77	chr13	41053413	41053803
chr13	42525330	42525339	110	chr13	42525248	42525573
chr1	54279393	54279402	101	chr1	54279185	54279417
chr1	54312958	54312967	99	chr1	54312915	54313042
chr13	99433001	99433010	105	chr13	99432648	99433229

## Sheet: S6 placental GREAT mouse pheno
Supplementary Table 6: GREAT enrichments of placental mammal enhancers for mouse phenotypes
Placenta-related terms are in bold font.
# Ontology	ID	Desc	HyperP	HyperBonfP	HyperFdrQ	RegionFoldEnrich	FgRegionsHit	BgRegionsHit	NumFgGenesHit	NumBgGenesHit
Mouse Phenotype	MP:0001716	abnormal placenta labyrinth morphology	8.00491e-06	0.0755504	0.0377752	2.0036	46	1345	33	161
Mouse Phenotype	MP:0004945	abnormal bone resorption	6.48874e-05	0.612407	0.0471082	2.26254	28	725	21	74

## Sheet: S7 placental GREAT GO biol.
Supplementary Table 7: GREAT enrichments of placental mammal enhancers for Gene Ontology biological processes
Placenta-related terms are in bold font.
# Ontology	ID	Desc	HyperP	HyperBonfP	HyperFdrQ	RegionFoldEnrich	FgRegionsHit	BgRegionsHit	NumFgGenesHit	NumBgGenesHit
GO Biological Process	GO:0003272	endocardial cushion formation	2.78933e-06	0.0360297	0.00720595	5.91211	11	109	7	16
GO Biological Process	GO:0003198	epithelial to mesenchymal transition involved in endocardial cushion formation	3.2929e-06	0.0425344	0.00607634	6.50929	10	90	6	11
GO Biological Process	GO:0042116	macrophage activation	1.33654e-05	0.17264	0.01079	3.57762	16	262	10	32
GO Biological Process	GO:0001892	embryonic placenta development	2.78249e-05	0.359414	0.0189165	2.22381	32	843	20	76
GO Biological Process	GO:0002573	myeloid leukocyte differentiation	2.96227e-05	0.382636	0.0191318	2.25042	31	807	23	84
GO Biological Process	GO:0061314	Notch signaling involved in heart development	3.13217e-05	0.404583	0.0192659	5.66938	9	93	5	9
GO Biological Process	GO:0043618	regulation of transcription from RNA polymerase II promoter in response to stress	3.58098e-05	0.462555	0.0201111	2.54251	24	553	13	74
GO Biological Process	GO:0035914	skeletal muscle cell differentiation	5.3976e-05	0.697208	0.0249003	3.18822	16	294	9	39
GO Biological Process	GO:0000060	protein import into nucleus, translocation	8.22946e-05	1	0.0295278	4.13089	11	156	5	20
GO Biological Process	GO:0051101	regulation of DNA binding	8.32838e-05	1	0.0290751	2.31134	26	659	18	97
GO Biological Process	GO:0060716	labyrinthine layer blood vessel development	0.000100977	1	0.032608	4.40478	10	133	6	17
GO Biological Process	GO:0071870	cellular response to catecholamine stimulus	0.000120064	1	0.0360666	3.26761	14	251	8	26
GO Biological Process	GO:0043620	regulation of DNA-templated transcription in response to stress	0.000128786	1	0.0378076	2.33944	24	601	13	80
GO Biological Process	GO:0055023	positive regulation of cardiac muscle tissue growth	0.00014283	1	0.0409985	3.06186	15	287	10	27
GO Biological Process	GO:0097084	vascular smooth muscle cell development	0.000143865	1	0.0403979	4.66595	9	113	5	6
GO Biological Process	GO:0006606	protein import into nucleus	0.00019046	1	0.0492034	2.32715	23	579	14	84
GO Biological Process	GO:0051170	nuclear import	0.0002043	1	0.0497913	2.26775	24	620	15	93

## Sheet: S8 placental mammal motifs
Supplementary Table 8: Enriched motifs in 10-mers of placental mammal-specific enhancers
We used AME to find enriched transcription factor binding motifs. The AME output is shown as a table.
Motifs with e-value > 0.05 are indicated in grey font
3283 conserved sequences (extracted from 658 enhancer regions) were used as input and compared to shuffled sequences as a background
Please note that the default vertebrate motif set that was used contains redundant motifs since it integrates different motif sources (listed in column B).
Simplified motif sequences are in IUPAC nucleic acids notation in column E
# W: A or T
# S: C or G
# M: A or C
# K: G or T
# R: A or G
# Y: C or T
# B: C, G or T
# D: A, G or T
# H: A, C or T
# V: A,C or G
# N: A, C, G or T
rank	motif_DB	motif_ID	motif_alt_ID	consensus	p-value	adj_p-value	E-value	tests	FASTA_max	pos	neg	PWM_min	TP	%TP	FP	%FP
1	db/JASPAR/JASPAR2018_CORE_vertebrates_non-redundant.meme	MA0076.2	ELK4	BCRCTTCCGGB	2.64e-13	2.22e-11	4.01e-08	84	579	579	1158	6.57	45	7.77	11	0.95
2	db/EUKARYOTE/jolma2013.meme	ELF5_DBD		ACSMGGAAGTD	2.12e-13	3.43e-11	6.2e-08	162	579	579	1158	2.86	76	13.13	40	3.45
3	db/EUKARYOTE/jolma2013.meme	ELF5_full		AMSMGGAAGTD	2.24e-13	4.66e-11	8.43e-08	208	579	579	1158	4.66	75	12.95	39	3.37
4	db/JASPAR/JASPAR2018_CORE_vertebrates_non-redundant.meme	MA0136.2	ELF5	AMSMGGAAGTD	2.49e-13	5.08e-11	9.18e-08	204	579	579	1158	5.15	73	12.61	37	3.2
5	db/EUKARYOTE/jolma2013.meme	Elf5_DBD		AMSMGGAAGTD	2.37e-13	5.23e-11	9.46e-08	221	579	579	1158	5.47	74	12.78	38	3.28
6	db/JASPAR/JASPAR2018_CORE_vertebrates_non-redundant.meme	MA0062.2	Gabpa	CCGGAAGTGVV	6.36e-13	5.34e-11	9.65e-08	84	579	579	1158	1.47	59	10.19	24	2.07
7	db/EUKARYOTE/jolma2013.meme	FLI1_DBD_1		ACCGGAARTV	6.71e-13	6.97e-11	1.26e-07	104	579	579	1158	1.89	61	10.54	26	2.25
8	db/EUKARYOTE/jolma2013.meme	ETS1_full_1		ACCGGAARYV	1.07e-12	1.11e-10	2e-07	103	579	579	1158	2.61	53	9.15	19	1.64
9	db/JASPAR/JASPAR2018_CORE_vertebrates_non-redundant.meme	MA0098.3	ETS1	ACCGGAARTR	1.39e-12	1.36e-10	2.46e-07	98	579	579	1158	2.47	57	9.84	23	1.99
10	db/EUKARYOTE/jolma2013.meme	ERG_DBD_1		ACCGGAARTV	1.25e-12	1.4e-10	2.54e-07	112	579	579	1158	2.73	55	9.5	21	1.81
11	db/EUKARYOTE/jolma2013.meme	ERG_full_1		ACCGGAARTR	1.51e-12	1.41e-10	2.54e-07	93	579	579	1158	1.42	62	10.71	28	2.42
12	db/JASPAR/JASPAR2018_CORE_vertebrates_non-redundant.meme	MA0474.2	ERG	ACCGGAARTV	1.39e-12	1.46e-10	2.64e-07	105	579	579	1158	2.62	57	9.84	23	1.99
13	db/EUKARYOTE/jolma2013.meme	ELK3_DBD		ACCGGAAGTD	3.25e-12	2.7e-10	4.87e-07	83	579	579	1158	1.44	57	9.84	24	2.07
14	db/JASPAR/JASPAR2018_CORE_vertebrates_non-redundant.meme	MA0759.1	ELK3	ACCGGAAGTD	7.11e-12	5.69e-10	1.03e-06	80	579	579	1158	1.42	55	9.5	23	1.99
15	db/EUKARYOTE/jolma2013.meme	ELK1_DBD_1		ACCGGAAGTD	7.11e-12	5.97e-10	1.08e-06	84	579	579	1158	1.49	55	9.5	23	1.99
16	db/EUKARYOTE/jolma2013.meme	ETS1_DBD_1		ACCGGAARTR	6.24e-12	6.36e-10	1.15e-06	102	579	579	1158	3.1	52	8.98	20	1.73
17	db/JASPAR/JASPAR2018_CORE_vertebrates_non-redundant.meme	MA1135.1	FOSB::JUNB	KRTGASTCAT	1.11e-11	7.54e-10	1.36e-06	68	579	579	1158	10.3	37	6.39	8	0.69
18	db/JASPAR/JASPAR2018_CORE_vertebrates_non-redundant.meme	MA0156.2	FEV	ACCGGAAGTN	1.39e-11	1.32e-09	2.39e-06	95	579	579	1158	1.31	63	10.88	32	2.76
19	db/JASPAR/JASPAR2018_CORE_vertebrates_non-redundant.meme	MA0490.1	JUNB	NRRTGASTCAK	2.61e-11	1.38e-09	2.5e-06	53	579	579	1158	2.65	40	6.91	11	0.95
20	db/MOUSE/uniprobe_mouse.meme	UP00015_1	Ehf_primary	VNNABCCGGAAGTDR	1.26e-11	1.53e-09	2.76e-06	121	579	579	1158	2.23	65	11.23	34	2.94
21	db/EUKARYOTE/jolma2013.meme	FEV_DBD		ACCGGAAGTN	1.55e-11	1.57e-09	2.84e-06	101	579	579	1158	2.55	53	9.15	22	1.9
22	db/JASPAR/JASPAR2018_CORE_vertebrates_non-redundant.meme	MA1144.1	FOSL2::JUND	KATGACTCAT	2.85e-11	1.88e-09	3.4e-06	66	579	579	1158	12.5	36	6.22	8	0.69
23	db/JASPAR/JASPAR2018_CORE_vertebrates_non-redundant.meme	MA1138.1	FOSL2::JUNB	KRTGASTCAT	3.9e-11	2.54e-09	4.59e-06	65	579	579	1158	11.4	37	6.39	9	0.78
24	db/MOUSE/uniprobe_mouse.meme	UP00090_1	Elf3_primary	DAHVMGGAARTWA	1.17e-11	2.55e-09	4.6e-06	218	579	579	1158	1.77	112	19.34	92	7.94
25	db/JASPAR/JASPAR2018_CORE_vertebrates_non-redundant.meme	MA0764.1	ETV4	ACCGGAAGTR	3.58e-11	4.36e-09	7.89e-06	122	579	579	1158	3.05	54	9.33	24	2.07
26	db/JASPAR/JASPAR2018_CORE_vertebrates_non-redundant.meme	MA0762.1	ETV2	AACCGGAAATR	9.82e-11	4.52e-09	8.16e-06	46	579	579	1158	1.67	36	6.22	9	0.78
27	db/JASPAR/JASPAR2018_CORE_vertebrates_non-redundant.meme	MA0099.3	FOS::JUN	ATGAGTCAYM	7.28e-11	6.99e-09	1.26e-05	96	579	579	1158	15.7	35	6.04	8	0.69
28	db/EUKARYOTE/jolma2013.meme	ETV4_DBD		ACCGGAAGTR	7.81e-11	9.76e-09	1.76e-05	125	579	579	1158	3.06	54	9.33	25	2.16
29	db/EUKARYOTE/jolma2013.meme	ELK4_DBD		ACCGGAARTV	1.71e-10	1.3e-08	2.35e-05	76	579	579	1158	1.34	52	8.98	24	2.07
30	db/EUKARYOTE/jolma2013.meme	ETV1_DBD		ACCGGAAGTD	1.37e-10	1.48e-08	2.67e-05	108	579	579	1158	1.73	59	10.19	31	2.68
31	db/JASPAR/JASPAR2018_CORE_vertebrates_non-redundant.meme	MA0475.2	FLI1	ACCGGAARTR	2.48e-10	1.57e-08	2.83e-05	63	579	579	1158	2.43	41	7.08	14	1.21
32	db/JASPAR/JASPAR2018_CORE_vertebrates_non-redundant.meme	MA0761.1	ETV1	ACCGGAAGTD	2.69e-10	2.85e-08	5.15e-05	106	579	579	1158	1.66	59	10.19	32	2.76
33	db/JASPAR/JASPAR2018_CORE_vertebrates_non-redundant.meme	MA1142.1	FOSL1::JUND	NRTGACTCAT	1.32e-10	3.28e-08	5.93e-05	248	579	579	1158	20.3	33	5.7	7	0.6
34	db/JASPAR/JASPAR2018_CORE_vertebrates_non-redundant.meme	MA0760.1	ERF	ACCGGAAGTR	4.67e-10	3.5e-08	6.33e-05	75	579	579	1158	7.72	33	5.7	8	0.69
35	db/EUKARYOTE/jolma2013.meme	FLI1_full_1		ACCGGAARTR	5.17e-10	3.62e-08	6.55e-05	70	579	579	1158	2.82	39	6.74	13	1.12
36	db/EUKARYOTE/jolma2013.meme	ETV6_full_2		MSCGGAAGTR	2.82e-10	3.72e-08	6.73e-05	132	579	579	1158	1.73	72	12.44	47	4.06
37	db/EUKARYOTE/jolma2013.meme	ERF_DBD		ACCGGAAGTR	4.67e-10	3.83e-08	6.92e-05	82	579	579	1158	7.83	33	5.7	8	0.69
38	db/JASPAR/JASPAR2018_CORE_vertebrates_non-redundant.meme	MA0645.1	ETV6	MSCGGAAGTR	3.73e-10	4.62e-08	8.36e-05	124	579	579	1158	5.72	48	8.29	21	1.81
39	db/EUKARYOTE/jolma2013.meme	ETV2_DBD		AACCGGAAATR	9.15e-10	4.67e-08	8.44e-05	51	579	579	1158	1.88	36	6.22	11	0.95
40	db/JASPAR/JASPAR2018_CORE_vertebrates_non-redundant.meme	MA1134.1	FOS::JUNB	KATGASTCATHN	1.56e-09	8.92e-08	0.000161	57	579	579	1158	14.4	29	5.01	6	0.52
41	db/JASPAR/JASPAR2018_CORE_vertebrates_non-redundant.meme	MA0478.1	FOSL2	KRRTGASTCAB	3.11e-09	1.62e-07	0.000292	52	579	579	1158	1.36	38	6.56	14	1.21
42	db/JASPAR/JASPAR2018_CORE_vertebrates_non-redundant.meme	MA0489.1	JUN(var.2)	RRRRRRTGASTCAT	4.44e-09	2.62e-07	0.000474	59	579	579	1158	7.54	33	5.7	10	0.86
43	db/EUKARYOTE/jolma2013.meme	ETV5_DBD		ACCGGAWGYN	2.31e-09	3.11e-07	0.000563	135	579	579	1158	2.57	56	9.67	32	2.76
44	db/JASPAR/JASPAR2018_CORE_vertebrates_non-redundant.meme	MA0850.1	FOXP3	RTAAACA	1.65e-09	4.03e-07	0.000728	244	579	579	1158	6.48	42	7.25	17	1.47
45	db/EUKARYOTE/jolma2013.meme	FOXP3_DBD		RTAAACA	1.65e-09	4.06e-07	0.000734	246	579	579	1158	6.41	42	7.25	17	1.47
46	db/EUKARYOTE/jolma2013.meme	ETV3_DBD		ACCGGAAGTR	5.02e-09	4.42e-07	0.000799	88	579	579	1158	1.63	54	9.33	31	2.68
47	db/JASPAR/JASPAR2018_CORE_vertebrates_non-redundant.meme	MA0763.1	ETV3	ACCGGAAGTR	5.4e-09	4.54e-07	0.00082	84	579	579	1158	1.61	53	9.15	30	2.59
48	db/JASPAR/JASPAR2018_CORE_vertebrates_non-redundant.meme	MA0765.1	ETV5	ACCGGAWGYN	3.41e-09	4.56e-07	0.000825	134	579	579	1158	1.6	69	11.92	48	4.15
49	db/JASPAR/JASPAR2018_CORE_vertebrates_non-redundant.meme	MA0750.2	ZBTB7A	NVCCGGAAGTGSV	4.42e-09	6.14e-07	0.00111	139	579	579	1158	1.99	71	12.26	51	4.4
50	db/JASPAR/JASPAR2018_CORE_vertebrates_non-redundant.meme	MA1132.1	JUN::JUNB	KATGACKCAT	5.54e-09	7.98e-07	0.00144	144	579	579	1158	13.1	29	5.01	7	0.6
51	db/EUKARYOTE/jolma2013.meme	Jdp2_DBD_1		ATGACTCAT	3.13e-08	9.07e-07	0.00164	29	579	579	1158	1.69	23	3.97	4	0.35
52	db/JASPAR/JASPAR2018_CORE_vertebrates_non-redundant.meme	MA0847.1	FOXD2	GTAAACA	5.78e-09	1.47e-06	0.00266	254	579	579	1158	6.08	52	8.98	29	2.5
53	db/EUKARYOTE/jolma2013.meme	FOXD2_DBD_2		GTAAACA	5.78e-09	1.48e-06	0.00267	255	579	579	1158	6.04	52	8.98	29	2.5
54	db/JASPAR/JASPAR2018_CORE_vertebrates_non-redundant.meme	MA0476.1	FOS	DVTGASTCATB	3.43e-08	1.61e-06	0.00292	47	579	579	1158	10.2	27	4.66	7	0.6
55	db/JASPAR/JASPAR2018_CORE_vertebrates_non-redundant.meme	MA0655.1	JDP2	ATGACTCAT	4.73e-08	1.75e-06	0.00316	37	579	579	1158	3.57	24	4.15	5	0.43
56	db/JASPAR/JASPAR2018_CORE_vertebrates_non-redundant.meme	MA0477.1	FOSL1	RRTGASTCAKV	4.29e-08	1.8e-06	0.00326	42	579	579	1158	4.32	28	4.84	8	0.69
57	db/EUKARYOTE/jolma2013.meme	JDP2_full_1		ATGACTCAT	4.73e-08	1.84e-06	0.00333	39	579	579	1158	3.96	24	4.15	5	0.43
58	db/JASPAR/JASPAR2018_CORE_vertebrates_non-redundant.meme	MA1130.1	FOSL2::JUN	NNRTGAGTCAYN	2.86e-08	2e-06	0.00362	70	579	579	1158	8.68	32	5.53	11	0.95
59	db/EUKARYOTE/jolma2013.meme	JDP2_DBD_1		ATGASTCAT	6.54e-08	2.68e-06	0.00484	41	579	579	1158	3.2	25	4.32	6	0.52
60	db/JASPAR/JASPAR2018_CORE_vertebrates_non-redundant.meme	MA0598.2	EHF	WACCCGGAAGTA	5.92e-08	3.2e-06	0.00578	54	579	579	1158	3.22	30	5.18	10	0.86
61	db/EUKARYOTE/jolma2013.meme	Foxc1_DBD_2		RTAAACA	1.71e-08	3.4e-06	0.00614	199	579	579	1158	6.59	44	7.6	22	1.9
62	db/EUKARYOTE/jolma2013.meme	FOXD3_DBD_2		GTAAAYA	1.46e-08	3.86e-06	0.00699	265	579	579	1158	4.53	61	10.54	41	3.54
63	db/EUKARYOTE/jolma2013.meme	Foxg1_DBD_3		GTAAACA	2.74e-08	4.56e-06	0.00824	166	579	579	1158	3.72	55	9.5	35	3.02
64	db/EUKARYOTE/jolma2013.meme	GABPA_full		ACCGGAAGTR	8.02e-08	4.89e-06	0.00884	61	579	579	1158	1.5	40	6.91	20	1.73
65	db/JASPAR/JASPAR2018_CORE_vertebrates_non-redundant.meme	MA1141.1	FOS::JUND	NKATGAGTCATNN	1.22e-07	7.05e-06	0.0127	58	579	579	1158	9.98	28	4.84	9	0.78
66	db/JASPAR/JASPAR2018_CORE_vertebrates_non-redundant.meme	MA1137.1	FOSL1::JUNB	NDRTGACTCATNN	5.13e-08	7.7e-06	0.0139	150	579	579	1158	16.3	29	5.01	9	0.78
67	db/JASPAR/JASPAR2018_CORE_vertebrates_non-redundant.meme	MA0033.2	FOXL1	RTAAACA	8.46e-08	1.08e-05	0.0196	128	579	579	1158	7.88	37	6.39	17	1.47
68	db/EUKARYOTE/jolma2013.meme	FOXL1_full_1		RTAAACA	8.46e-08	1.12e-05	0.0202	132	579	579	1158	7.8	37	6.39	17	1.47
69	db/EUKARYOTE/jolma2013.meme	ELK1_full_1		ACCGGAAGTD	2.85e-07	1.4e-05	0.0253	49	579	579	1158	2.61	27	4.66	9	0.78
70	db/EUKARYOTE/jolma2013.meme	EHF_full		WACCCGGAAGTA	2.47e-07	1.41e-05	0.0255	57	579	579	1158	4.1	26	4.49	8	0.69
71	db/JASPAR/JASPAR2018_CORE_vertebrates_non-redundant.meme	MA0491.1	JUND	DRTGASTCATS	6.63e-07	2.39e-05	0.0431	36	579	579	1158	2.87	26	4.49	9	0.78
72	db/JASPAR/JASPAR2018_CORE_vertebrates_non-redundant.meme	MA0042.2	FOXI1	GTAAACA	2.23e-07	2.68e-05	0.0485	120	579	579	1158	1.23	66	11.4	53	4.58
# above threshold e-value: 0.05
73	db/JASPAR/JASPAR2018_CORE_vertebrates_non-redundant.meme	MA1128.1	FOSL1::JUN	NKATGACTCATNN	5.54e-07	3.88e-05	0.0701	70	579	579	1158	41	20	3.45	4	0.35
74	db/JASPAR/JASPAR2018_CORE_vertebrates_non-redundant.meme	MA0605.1	Atf3	GATGACGT	7.79e-07	4.13e-05	0.0746	53	579	579	1158	1.3	35	6.04	18	1.55
75	db/EUKARYOTE/jolma2013.meme	En2_DBD		VSTAATTARB	4.65e-07	4.37e-05	0.0791	94	579	579	1158	2.54	43	7.43	26	2.25
76	db/EUKARYOTE/jolma2013.meme	FOXI1_full_1		GTAAACA	4.52e-07	5.83e-05	0.105	129	579	579	1158	1.36	67	11.57	56	4.84
77	db/JASPAR/JASPAR2018_CORE_vertebrates_non-redundant.meme	MA0152.1	NFATC2	TTTTCCA	1.7e-07	5.91e-05	0.107	347	579	579	1158	1.2	155	26.77	187	16.15
78	db/JASPAR/JASPAR2018_CORE_vertebrates_non-redundant.meme	MA0081.1	SPIB	WGMGGAA	1.95e-07	5.99e-05	0.108	307	579	579	1158	8.48	70	12.09	58	5.01
79	db/JASPAR/JASPAR2018_CORE_vertebrates_non-redundant.meme	MA0462.1	BATF::JUN	RRWATGASTCA	8.27e-07	6.45e-05	0.117	78	579	579	1158	8.13	33	5.7	16	1.38
80	db/EUKARYOTE/jolma2013.meme	Foxk1_DBD_2		RTAAACA	1.72e-07	6.9e-05	0.125	400	579	579	1158	1.14	174	30.05	219	18.91
81	db/JASPAR/JASPAR2018_CORE_vertebrates_non-redundant.meme	MA0107.1	RELA	GGGRATTTCC	1.42e-06	7.52e-05	0.136	53	579	579	1158	24.6	19	3.28	4	0.35
82	db/JASPAR/JASPAR2018_CORE_vertebrates_non-redundant.meme	MA1101.1	BACH2	NMTGACTCAGCANH	1.19e-06	7.73e-05	0.14	65	579	579	1158	14.3	23	3.97	7	0.6
83	db/EUKARYOTE/jolma2013.meme	Elk3_DBD		ACCGGAAGTD	1.78e-06	8.57e-05	0.155	48	579	579	1158	2.02	28	4.84	12	1.04
84	db/JASPAR/JASPAR2018_CORE_vertebrates_non-redundant.meme	MA0848.1	FOXO4	GTAAACA	1.12e-06	0.00019	0.344	169	579	579	1158	1.26	81	13.99	78	6.74
85	db/EUKARYOTE/jolma2013.meme	SPDEF_full_1		AMCCGGATGTR	9.06e-06	0.000199	0.36	22	579	579	1158	1.77	17	2.94	4	0.35
86	db/MOUSE/uniprobe_mouse.meme	UP00085_1	Sfpi1_primary	NDAWGVGGAAGTDN	1.26e-06	0.000259	0.468	205	579	579	1158	9.06	49	8.46	35	3.02
87	db/MOUSE/uniprobe_mouse.meme	UP00038_1	Spdef_primary	VHRCATCCGGATHYTY	6.59e-06	0.00027	0.489	41	579	579	1158	2.57	21	3.63	7	0.6
88	db/EUKARYOTE/jolma2013.meme	FOXO4_DBD_2		GTAAACA	2.13e-06	0.000377	0.682	177	579	579	1158	1.35	79	13.64	77	6.65
89	db/EUKARYOTE/jolma2013.meme	Foxj3_DBD_3		RTAAACAA	2.3e-06	0.000466	0.842	203	579	579	1158	1.53	89	15.37	92	7.94
90	db/EUKARYOTE/jolma2013.meme	ELF3_DBD		WACCCGGAAGTA	1.65e-05	0.000479	0.865	29	579	579	1158	2.22	21	3.63	8	0.69
91	db/JASPAR/JASPAR2018_CORE_vertebrates_non-redundant.meme	MA0661.1	MEOX1	VSTAATTAHC	4.47e-06	0.000501	0.905	112	579	579	1158	3.66	37	6.39	23	1.99
92	db/EUKARYOTE/jolma2013.meme	MEOX1_full		VSTAATTAHC	4.47e-06	0.000528	0.954	118	579	579	1158	3.69	37	6.39	23	1.99
93	db/JASPAR/JASPAR2018_CORE_vertebrates_non-redundant.meme	MA1103.1	FOXK2	WDGTAAACANV	3.74e-06	0.000534	0.966	143	579	579	1158	1.26	73	12.61	70	6.04
94	db/JASPAR/JASPAR2018_CORE_vertebrates_non-redundant.meme	MA0501.1	MAF::NFE2	ATGACTCAGCANWTY	2.91e-05	0.000582	1.05	20	579	579	1158	3.68	13	2.25	2	0.17
95	db/MOUSE/uniprobe_mouse.meme	UP00013_1	Gabpa_primary	MNWWACCGGAAGTDNNN	1.79e-05	0.000625	1.13	35	579	579	1158	1.93	24	4.15	11	0.95
96	db/EUKARYOTE/jolma2013.meme	FOXJ2_DBD_1		GTAAACARTAAACA	4.44e-05	0.000843	1.52	19	579	579	1158	4.53	11	1.9	1	0.09
97	db/EUKARYOTE/jolma2013.meme	ELF1_DBD		AACCCGGAAGTR	3.48e-05	0.000906	1.64	26	579	579	1158	1.83	19	3.28	7	0.6
98	db/JASPAR/JASPAR2018_CORE_vertebrates_non-redundant.meme	MA0852.2	FOXK1	NRDGTAAACAAGNN	8.67e-06	0.000996	1.8	115	579	579	1158	1.5	60	10.36	54	4.66
99	db/EUKARYOTE/jolma2013.meme	EVX2_DBD		VVTAATTAVB	6.07e-06	0.00105	1.9	173	579	579	1158	1.63	72	12.44	70	6.04
100	db/JASPAR/JASPAR2018_CORE_vertebrates_non-redundant.meme	MA0686.1	SPDEF	AMCCGGATGTR	5.53e-05	0.00105	1.9	19	579	579	1158	1.76	15	2.59	4	0.35
101	db/JASPAR/JASPAR2018_CORE_vertebrates_non-redundant.meme	MA0105.4	NFKB1	AGGGGAWTCCCCT	0.000148	0.00118	2.13	8	579	579	1158	2.88	8	1.38	0	0
102	db/JASPAR/JASPAR2018_CORE_vertebrates_non-redundant.meme	MA0900.1	HOXA2	NSTMATTAVS	6.27e-06	0.00124	2.24	198	579	579	1158	3.25	54	9.33	45	3.89
103	db/EUKARYOTE/jolma2013.meme	NFE2_DBD		VATGACTCATS	7.7e-05	0.00131	2.37	17	579	579	1158	2.53	12	2.07	2	0.17
104	db/JASPAR/JASPAR2018_CORE_vertebrates_non-redundant.meme	MA0259.1	ARNT::HIF1A	VBACGTGC	3.8e-05	0.00141	2.54	37	579	579	1158	3.91	21	3.63	9	0.78
105	db/EUKARYOTE/jolma2013.meme	HOXA2_DBD		NSTMATTAVS	7.19e-06	0.00145	2.63	202	579	579	1158	3.27	53	9.15	44	3.8
106	db/JASPAR/JASPAR2018_CORE_vertebrates_non-redundant.meme	MA0101.1	REL	BGGRNWTTCC	1.09e-05	0.00163	2.95	150	579	579	1158	97.9	14	2.42	2	0.17
107	db/EUKARYOTE/jolma2013.meme	POU1F1_DBD_1		NTYATGMATAWTTAATK	1.78e-05	0.00165	2.99	93	579	579	1158	7.34	23	3.97	10	0.86
108	db/JASPAR/JASPAR2018_CORE_vertebrates_non-redundant.meme	MA0888.1	EVX2	VVTAATTAVB	9.79e-06	0.00168	3.04	172	579	579	1158	1.63	71	12.26	70	6.04
109	db/EUKARYOTE/jolma2013.meme	SPDEF_DBD_1		AMCCGGATGTW	0.000108	0.00173	3.12	16	579	579	1158	3.11	13	2.25	3	0.26
110	db/EUKARYOTE/jolma2013.meme	ZNF784_full		GTACCTACCT	0.000148	0.00177	3.2	12	579	579	1158	3.11	8	1.38	0	0
111	db/MOUSE/uniprobe_mouse.meme	UP00164_2	Hoxa7_3750.1	BBMKTAATTAMKRGHM	3.39e-05	0.00183	3.31	54	579	579	1158	3.44	26	4.49	14	1.21
112	db/JASPAR/JASPAR2018_CORE_vertebrates_non-redundant.meme	MA0640.1	ELF3	WACCCGGAAGTAR	6.56e-05	0.00183	3.32	28	579	579	1158	2.94	16	2.76	5	0.43
113	db/EUKARYOTE/jolma2013.meme	TCF3_DBD		HRCACCTGBN	2.39e-05	0.00213	3.85	89	579	579	1158	1.86	44	7.6	35	3.02
114	db/JASPAR/JASPAR2018_CORE_vertebrates_non-redundant.meme	MA0481.2	FOXP1	NDGTAAACAGNN	2.18e-05	0.00238	4.3	109	579	579	1158	5.56	32	5.53	20	1.73
115	db/EUKARYOTE/jolma2013.meme	ELF3_full		WACCCGGAAGTAR	8.22e-05	0.00238	4.31	29	579	579	1158	2.29	20	3.45	9	0.78
116	db/MOUSE/uniprobe_mouse.meme	UP00254_1	Pou2f1_3081.2	DTDHRHTAATTARKTW	3.09e-05	0.00247	4.47	80	579	579	1158	2.87	34	5.87	23	1.99
117	db/JASPAR/JASPAR2018_CORE_vertebrates_non-redundant.meme	MA0624.1	NFATC1	WWTTTCCRHN	1.02e-05	0.00317	5.73	310	579	579	1158	2.23	103	17.79	119	10.28
118	db/MOUSE/uniprobe_mouse.meme	UP00063_1	Hoxa3_primary	NBGWGBTAATTARY	5.15e-05	0.00319	5.76	62	579	579	1158	1.87	34	5.87	24	2.07
119	db/JASPAR/JASPAR2018_CORE_vertebrates_non-redundant.meme	MA0887.1	EVX1	VVTAATTABS	1.87e-05	0.00337	6.1	181	579	579	1158	2.98	49	8.46	41	3.54
120	db/EUKARYOTE/jolma2013.meme	EVX1_DBD		VVTAATTABS	1.87e-05	0.00343	6.2	184	579	579	1158	2.97	49	8.46	41	3.54
121	db/JASPAR/JASPAR2018_CORE_vertebrates_non-redundant.meme	MA0522.2	TCF3	HRCACCTGBN	4.18e-05	0.00355	6.41	85	579	579	1158	1.63	43	7.43	35	3.02
122	db/EUKARYOTE/jolma2013.meme	DBP_DBD		NRTTACGTAAYM	0.000446	0.00356	6.44	8	579	579	1158	1.9	7	1.21	0	0
123	db/MOUSE/uniprobe_mouse.meme	UP00103_2	Jundm2_secondary	NDKGRTGASTCAYMNN	8.15e-05	0.00358	6.47	44	579	579	1158	5.91	21	3.63	10	0.86
124	db/JASPAR/JASPAR2018_CORE_vertebrates_non-redundant.meme	MA0473.2	ELF1	AACCCGGAAGTR	0.000167	0.00366	6.63	22	579	579	1158	1.81	16	2.76	6	0.52
125	db/EUKARYOTE/jolma2013.meme	FOXJ2_DBD_2		RTAAACAA	1.72e-05	0.0038	6.87	221	579	579	1158	14.5	26	4.49	13	1.12
126	db/EUKARYOTE/jolma2013.meme	NFKB1_DBD		AGGGGAWTCCCCT	0.000446	0.00401	7.25	9	579	579	1158	6.54	7	1.21	0	0
127	db/JASPAR/JASPAR2018_CORE_vertebrates_non-redundant.meme	MA0639.1	DBP	NRTTACGTAAYV	0.000446	0.00401	7.25	9	579	579	1158	4.62	7	1.21	0	0
128	db/MOUSE/uniprobe_mouse.meme	UP00137_1	Hoxb3_1720.2	WRAVCTAATTAGYDVRW	8.15e-05	0.00431	7.79	53	579	579	1158	5.36	21	3.63	10	0.86
129	db/JASPAR/JASPAR2018_CORE_vertebrates_non-redundant.meme	MA0089.1	MAFG::NFE2L1	NATGAC	1.78e-05	0.0045	8.14	254	579	579	1158	1.08	114	19.69	139	12
130	db/JASPAR/JASPAR2018_CORE_vertebrates_non-redundant.meme	MA0608.1	Creb3l2	GCCACGTGD	0.000343	0.00479	8.65	14	579	579	1158	6.1	9	1.55	1	0.09
131	db/JASPAR/JASPAR2018_CORE_vertebrates_non-redundant.meme	MA0150.2	Nfe2l2	CASNATGACTCAGCA	0.000154	0.0049	8.87	32	579	579	1158	8.31	15	2.59	5	0.43
132	db/EUKARYOTE/jolma2013.meme	DBP_full		NRTTACGTAAYV	0.000446	0.00534	9.66	12	579	579	1158	4.67	7	1.21	0	0
# simplified motif sequences are in IUPAC nucleic acids notation
# W: A or T
# S: C or G
# M: A or C
# K: G or T
# R: A or G
# Y: C or T
# B: C, G or T
# D: A, G or T
# H: A, C or T
# V: A,C or G
# N: A, C, G or T

## Sheet: S9 all mammal motifs
Supplementary Table 9: Enriched motifs in 10-mers of mammal conserved enhancers
We used AME to find enriched transcription factor binding motifs. The AME output is shown as a table.
Motifs with e-value > 0.05 are indicated in grey font
8754 conserved sequences (extracted from 1820 enhancer regions) were used as input and compared to shuffled sequences as a background
Please note that the default vertebrate motif set that was used contains redundant motifs since it integrates different motif sources (listed in column B).
Simplified motif sequences are in IUPAC nucleic acids notation in column E
# W: A or T
# S: C or G
# M: A or C
# K: G or T
# R: A or G
# Y: C or T
# B: C, G or T
# D: A, G or T
# H: A, C or T
# V: A,C or G
# N: A, C, G or T
rank	motif_DB	motif_ID	motif_alt_ID	consensus	p-value	adj_p-value	E-value	tests	FASTA_max	pos	neg	PWM_min	TP	%TP	FP	%FP
1	db/EUKARYOTE/jolma2013.meme	ERF_DBD		ACCGGAAGTR	1.4e-23	2.35e-21	4.25e-18	168	1921	1921	1921	1.47	141	7.34	22	1.15
2	db/JASPAR/JASPAR2018_CORE_vertebrates_non-redundant.meme	MA0760.1	ERF	ACCGGAAGTR	3.94e-23	6.38e-21	1.15e-17	162	1921	1921	1921	2.24	120	6.25	14	0.73
3	db/JASPAR/JASPAR2018_CORE_vertebrates_non-redundant.meme	MA0762.1	ETV2	AACCGGAAATR	3.83e-22	4.52e-20	8.17e-17	118	1921	1921	1921	2.48	100	5.21	8	0.42
4	db/EUKARYOTE/jolma2013.meme	ERG_full_1		ACCGGAARTR	5.95e-22	1.14e-19	2.06e-16	191	1921	1921	1921	3.62	113	5.88	13	0.68
5	db/EUKARYOTE/jolma2013.meme	FLI1_full_1		ACCGGAARTR	2.8e-21	4.17e-19	7.54e-16	149	1921	1921	1921	2.17	113	5.88	14	0.73
6	db/EUKARYOTE/jolma2013.meme	ETV2_DBD		AACCGGAAATR	4.52e-21	5.6e-19	1.01e-15	124	1921	1921	1921	2.56	99	5.15	9	0.47
7	db/JASPAR/JASPAR2018_CORE_vertebrates_non-redundant.meme	MA0475.2	FLI1	ACCGGAARTR	5.12e-21	7.32e-19	1.32e-15	143	1921	1921	1921	2	112	5.83	14	0.73
8	db/JASPAR/JASPAR2018_CORE_vertebrates_non-redundant.meme	MA0076.2	ELK4	BCRCTTCCGGB	5.97e-21	8.83e-19	1.6e-15	148	1921	1921	1921	1.48	126	6.56	20	1.04
9	db/EUKARYOTE/jolma2013.meme	ETS1_full_1		ACCGGAARYV	9.03e-21	2.12e-18	3.83e-15	235	1921	1921	1921	4.26	123	6.4	19	0.99
10	db/JASPAR/JASPAR2018_CORE_vertebrates_non-redundant.meme	MA0136.2	ELF5	AMSMGGAAGTD	1.07e-20	4.6e-18	8.32e-15	432	1921	1921	1921	2.73	224	11.66	73	3.8
11	db/JASPAR/JASPAR2018_CORE_vertebrates_non-redundant.meme	MA0474.2	ERG	ACCGGAARTV	2.3e-20	5.09e-18	9.21e-15	221	1921	1921	1921	5.94	107	5.57	13	0.68
12	db/EUKARYOTE/jolma2013.meme	ELF5_full		AMSMGGAAGTD	1.43e-20	6.21e-18	1.12e-14	435	1921	1921	1921	2.71	225	11.71	74	3.85
13	db/EUKARYOTE/jolma2013.meme	Elf5_DBD		AMSMGGAAGTD	1.48e-20	6.97e-18	1.26e-14	470	1921	1921	1921	2.73	249	12.96	89	4.63
14	db/EUKARYOTE/jolma2013.meme	ERG_DBD_1		ACCGGAARTV	3.11e-20	7.1e-18	1.28e-14	228	1921	1921	1921	5.35	109	5.67	14	0.73
15	db/JASPAR/JASPAR2018_CORE_vertebrates_non-redundant.meme	MA0098.3	ETS1	ACCGGAARTR	4.74e-20	9.82e-18	1.78e-14	207	1921	1921	1921	6.96	98	5.1	10	0.52
16	db/EUKARYOTE/jolma2013.meme	ETS1_DBD_1		ACCGGAARTR	4.74e-20	1.01e-17	1.82e-14	212	1921	1921	1921	6.87	98	5.1	10	0.52
17	db/EUKARYOTE/jolma2013.meme	ELF5_DBD		ACSMGGAAGTD	1.38e-19	4.48e-17	8.1e-14	325	1921	1921	1921	1.36	236	12.29	84	4.37
18	db/EUKARYOTE/jolma2013.meme	ETV4_DBD		ACCGGAAGTR	2.29e-19	5.98e-17	1.08e-13	261	1921	1921	1921	1.24	199	10.36	62	3.23
19	db/JASPAR/JASPAR2018_CORE_vertebrates_non-redundant.meme	MA0764.1	ETV4	ACCGGAAGTR	5.77e-19	1.49e-16	2.7e-13	259	1921	1921	1921	1.25	197	10.26	62	3.23
20	db/JASPAR/JASPAR2018_CORE_vertebrates_non-redundant.meme	MA0645.1	ETV6	MSCGGAAGTR	6.92e-19	1.66e-16	3e-13	240	1921	1921	1921	1.87	156	8.12	39	2.03
21	db/JASPAR/JASPAR2018_CORE_vertebrates_non-redundant.meme	MA0156.2	FEV	ACCGGAAGTN	1.37e-18	2.79e-16	5.04e-13	204	1921	1921	1921	1.75	149	7.76	36	1.87
22	db/EUKARYOTE/jolma2013.meme	FEV_DBD		ACCGGAAGTN	1.37e-18	2.87e-16	5.19e-13	210	1921	1921	1921	1.8	149	7.76	36	1.87
23	db/EUKARYOTE/jolma2013.meme	ETV6_full_2		MSCGGAAGTR	1.38e-18	3.4e-16	6.15e-13	247	1921	1921	1921	1.62	171	8.9	48	2.5
24	db/EUKARYOTE/jolma2013.meme	ELK1_DBD_1		ACCGGAAGTD	4.48e-18	7.66e-16	1.39e-12	171	1921	1921	1921	1.3	139	7.24	32	1.67
25	db/EUKARYOTE/jolma2013.meme	FLI1_DBD_1		ACCGGAARTV	9.21e-18	2.1e-15	3.8e-12	228	1921	1921	1921	6.41	97	5.05	13	0.68
26	db/EUKARYOTE/jolma2013.meme	ELK4_DBD		ACCGGAARTV	1.3e-17	2.26e-15	4.08e-12	173	1921	1921	1921	1.95	123	6.4	25	1.3
27	db/EUKARYOTE/jolma2013.meme	ETV5_DBD		ACCGGAWGYN	1.1e-17	3.04e-15	5.49e-12	276	1921	1921	1921	1.23	202	10.52	69	3.59
28	db/JASPAR/JASPAR2018_CORE_vertebrates_non-redundant.meme	MA0765.1	ETV5	ACCGGAWGYN	1.71e-17	4.61e-15	8.34e-12	270	1921	1921	1921	1.21	201	10.46	69	3.59
29	db/EUKARYOTE/jolma2013.meme	ELK3_DBD		ACCGGAAGTD	3.7e-17	6.37e-15	1.15e-11	172	1921	1921	1921	1.99	119	6.19	24	1.25
30	db/JASPAR/JASPAR2018_CORE_vertebrates_non-redundant.meme	MA0759.1	ELK3	ACCGGAAGTD	3.87e-17	6.42e-15	1.16e-11	166	1921	1921	1921	1.77	123	6.4	26	1.35
31	db/EUKARYOTE/jolma2013.meme	ETV1_DBD		ACCGGAAGTD	5.2e-17	1.17e-14	2.12e-11	225	1921	1921	1921	1.26	172	8.95	53	2.76
32	db/JASPAR/JASPAR2018_CORE_vertebrates_non-redundant.meme	MA0761.1	ETV1	ACCGGAAGTD	8.8e-17	1.94e-14	3.5e-11	220	1921	1921	1921	1.36	164	8.54	49	2.55
33	db/JASPAR/JASPAR2018_CORE_vertebrates_non-redundant.meme	MA0081.1	SPIB	WGMGGAA	4.72e-17	3.07e-14	5.55e-11	650	1921	1921	1921	5.2	233	12.13	91	4.74
34	db/MOUSE/uniprobe_mouse.meme	UP00013_1	Gabpa_primary	MNWWACCGGAAGTDNNN	4.02e-14	3.46e-12	6.25e-09	86	1921	1921	1921	1.99	73	3.8	9	0.47
35	db/MOUSE/uniprobe_mouse.meme	UP00090_1	Elf3_primary	DAHVMGGAARTWA	8.42e-15	4.01e-12	7.26e-09	477	1921	1921	1921	2.98	217	11.3	89	4.63
36	db/EUKARYOTE/jolma2013.meme	GABPA_full		ACCGGAAGTR	8.64e-14	1.08e-11	1.95e-08	125	1921	1921	1921	2.3	90	4.69	17	0.88
37	db/JASPAR/JASPAR2018_CORE_vertebrates_non-redundant.meme	MA0607.1	Bhlha15	SCATATGT	1.96e-13	3.12e-11	5.65e-08	159	1921	1921	1921	1.59	123	6.4	35	1.82
38	db/EUKARYOTE/jolma2013.meme	Ascl2_DBD		ARCAGCTGCY	1.31e-13	3.26e-11	5.89e-08	248	1921	1921	1921	1.56	172	8.95	64	3.33
39	db/MOUSE/uniprobe_mouse.meme	UP00015_1	Ehf_primary	VNNABCCGGAAGTDR	1.87e-13	4.84e-11	8.74e-08	258	1921	1921	1921	2.77	137	7.13	43	2.24
40	db/JASPAR/JASPAR2018_CORE_vertebrates_non-redundant.meme	MA0062.2	Gabpa	CCGGAAGTGVV	7.06e-13	7.63e-11	1.38e-07	108	1921	1921	1921	1.71	84	4.37	16	0.83
41	db/JASPAR/JASPAR2018_CORE_vertebrates_non-redundant.meme	MA0750.2	ZBTB7A	NVCCGGAAGTGSV	5.39e-13	1.17e-10	2.11e-07	217	1921	1921	1921	2.16	138	7.18	45	2.34
42	db/JASPAR/JASPAR2018_CORE_vertebrates_non-redundant.meme	MA0816.1	Ascl2	ARCAGCTGCY	5.08e-13	1.21e-10	2.19e-07	238	1921	1921	1921	1.53	164	8.54	61	3.18
43	db/EUKARYOTE/jolma2013.meme	Elk3_DBD		ACCGGAAGTD	1.27e-12	1.3e-10	2.35e-07	102	1921	1921	1921	1.38	85	4.42	17	0.88
44	db/EUKARYOTE/jolma2013.meme	ELK1_full_1		ACCGGAAGTD	2.07e-12	2.03e-10	3.67e-07	98	1921	1921	1921	1.44	82	4.27	16	0.83
45	db/JASPAR/JASPAR2018_CORE_vertebrates_non-redundant.meme	MA0521.1	Tcf12	RACAGCTGSNV	7.74e-12	1.05e-09	1.89e-06	135	1921	1921	1921	1.65	99	5.15	26	1.35
46	db/EUKARYOTE/jolma2013.meme	ETV3_DBD		ACCGGAAGTR	5.54e-12	1.07e-09	1.94e-06	194	1921	1921	1921	1.52	131	6.82	44	2.29
47	db/JASPAR/JASPAR2018_CORE_vertebrates_non-redundant.meme	MA0763.1	ETV3	ACCGGAAGTR	7.46e-12	1.42e-09	2.56e-06	190	1921	1921	1921	1.57	127	6.61	42	2.19
48	db/EUKARYOTE/jolma2013.meme	TCF4_DBD		HRCACCTGBN	9.58e-12	1.95e-09	3.53e-06	204	1921	1921	1921	2.19	133	6.92	46	2.39
49	db/JASPAR/JASPAR2018_CORE_vertebrates_non-redundant.meme	MA0830.1	TCF4	HRCACCTGBN	1.48e-11	2.86e-09	5.17e-06	193	1921	1921	1921	1.41	140	7.29	51	2.65
50	db/EUKARYOTE/jolma2013.meme	Hoxa2_DBD		NSTAATTANH	3.17e-11	1.76e-08	3.19e-05	556	1921	1921	1921	5	122	6.35	41	2.13
51	db/EUKARYOTE/jolma2013.meme	Meox2_DBD		NTAATKAN	2.85e-11	1.96e-08	3.54e-05	686	1921	1921	1921	9.16	75	3.9	15	0.78
52	db/EUKARYOTE/jolma2013.meme	En2_DBD		VSTAATTARB	6.97e-11	2.26e-08	4.09e-05	325	1921	1921	1921	5.42	98	5.1	28	1.46
53	db/JASPAR/JASPAR2018_CORE_vertebrates_non-redundant.meme	MA1123.1	TWIST1	NNDCCAGATGTBN	1e-10	2.86e-08	5.17e-05	286	1921	1921	1921	1.63	183	9.53	83	4.32
54	db/EUKARYOTE/jolma2013.meme	SPIB_DBD		RAAAAGMGGAAGTD	3.87e-10	3.36e-08	6.08e-05	87	1921	1921	1921	2.65	68	3.54	14	0.73
55	db/JASPAR/JASPAR2018_CORE_vertebrates_non-redundant.meme	MA0522.2	TCF3	HRCACCTGBN	2.03e-10	4.15e-08	7.5e-05	204	1921	1921	1921	3.37	116	6.04	40	2.08
56	db/JASPAR/JASPAR2018_CORE_vertebrates_non-redundant.meme	MA0491.1	JUND	DRTGASTCATS	5.22e-10	4.23e-08	7.65e-05	81	1921	1921	1921	6.19	52	2.71	7	0.36
57	db/JASPAR/JASPAR2018_CORE_vertebrates_non-redundant.meme	MA0489.1	JUN(var.2)	RRRRRRTGASTCAT	3.93e-10	4.6e-08	8.32e-05	117	1921	1921	1921	6.55	70	3.64	15	0.78
58	db/EUKARYOTE/jolma2013.meme	TFAP4_DBD		AWCAGCTGAT	3.21e-10	4.84e-08	8.75e-05	151	1921	1921	1921	1.54	110	5.73	37	1.93
59	db/EUKARYOTE/jolma2013.meme	POU6F2_full		GCTAATTAVH	4.29e-10	6.1e-08	0.00011	142	1921	1921	1921	1.25	106	5.52	35	1.82
60	db/JASPAR/JASPAR2018_CORE_vertebrates_non-redundant.meme	MA0099.3	FOS::JUN	ATGAGTCAYM	3.67e-10	8.4e-08	0.000152	229	1921	1921	1921	5	103	5.36	33	1.72
61	db/EUKARYOTE/jolma2013.meme	TCF3_DBD		HRCACCTGBN	4.02e-10	8.77e-08	0.000159	218	1921	1921	1921	3.49	116	6.04	41	2.13
62	db/MOUSE/uniprobe_mouse.meme	UP00063_1	Hoxa3_primary	NBGWGBTAATTARY	5.18e-10	8.81e-08	0.000159	170	1921	1921	1921	1.58	117	6.09	42	2.19
63	db/EUKARYOTE/jolma2013.meme	NEUROG2_DBD		RACATATGYY	8.59e-10	1.04e-07	0.000188	121	1921	1921	1921	1.94	80	4.16	21	1.09
64	db/EUKARYOTE/jolma2013.meme	EMX2_DBD_1		VBTAATTARB	3.26e-10	1.08e-07	0.000196	332	1921	1921	1921	7.66	82	4.27	21	1.09
65	db/JASPAR/JASPAR2018_CORE_vertebrates_non-redundant.meme	MA0886.1	EMX2	VBTAATTARB	3.78e-10	1.24e-07	0.000223	327	1921	1921	1921	9.01	76	3.96	18	0.94
66	db/JASPAR/JASPAR2018_CORE_vertebrates_non-redundant.meme	MA1132.1	JUN::JUNB	KATGACKCAT	3.88e-10	1.36e-07	0.000246	350	1921	1921	1921	11.6	74	3.85	17	0.88
67	db/JASPAR/JASPAR2018_CORE_vertebrates_non-redundant.meme	MA1144.1	FOSL2::JUND	KATGACTCAT	1.07e-09	1.6e-07	0.000289	150	1921	1921	1921	4.77	85	4.42	24	1.25
68	db/JASPAR/JASPAR2018_CORE_vertebrates_non-redundant.meme	MA0641.1	ELF4	AACCCGGAAGTR	3.91e-09	1.8e-07	0.000325	46	1921	1921	1921	1.97	41	2.13	4	0.21
69	db/JASPAR/JASPAR2018_CORE_vertebrates_non-redundant.meme	MA0704.1	Lhx4	YTAATTAR	2.81e-10	1.86e-07	0.000336	660	1921	1921	1921	1.46	337	17.54	203	10.57
70	db/JASPAR/JASPAR2018_CORE_vertebrates_non-redundant.meme	MA1135.1	FOSB::JUNB	KRTGASTCAT	1.17e-09	1.86e-07	0.000337	159	1921	1921	1921	6.14	83	4.32	23	1.2
71	db/EUKARYOTE/jolma2013.meme	HOXD8_DBD		VHWAATTARM	1.58e-10	1.87e-07	0.000338	1180	1921	1921	1921	2.81	250	13.01	133	6.92
72	db/EUKARYOTE/jolma2013.meme	TFAP4_full		AWCAGCTGWT	1.7e-09	2.24e-07	0.000405	132	1921	1921	1921	2.26	84	4.37	24	1.25
73	db/JASPAR/JASPAR2018_CORE_vertebrates_non-redundant.meme	MA0462.1	BATF::JUN	RRWATGASTCA	1.84e-09	2.6e-07	0.000469	141	1921	1921	1921	8.63	67	3.49	15	0.78
74	db/EUKARYOTE/jolma2013.meme	Lhx4_DBD		YTAATTAR	3.91e-10	2.61e-07	0.000472	668	1921	1921	1921	1.47	337	17.54	204	10.62
75	db/JASPAR/JASPAR2018_CORE_vertebrates_non-redundant.meme	MA0691.1	TFAP4	AWCAGCTGWT	2.41e-09	2.78e-07	0.000502	115	1921	1921	1921	2.4	76	3.96	20	1.04
76	db/EUKARYOTE/jolma2013.meme	NHLH1_full		CGCAGCTGCK	1.77e-09	2.88e-07	0.000521	163	1921	1921	1921	1.57	114	5.93	42	2.19
77	db/JASPAR/JASPAR2018_CORE_vertebrates_non-redundant.meme	MA0902.1	HOXB2	NNTMATTANN	4.43e-10	3.19e-07	0.000576	720	1921	1921	1921	1.82	313	16.29	185	9.63
78	db/MOUSE/uniprobe_mouse.meme	UP00085_1	Sfpi1_primary	NDAWGVGGAAGTDN	8.31e-10	3.31e-07	0.000598	398	1921	1921	1921	1.61	234	12.18	125	6.51
79	db/JASPAR/JASPAR2018_CORE_vertebrates_non-redundant.meme	MA1130.1	FOSL2::JUN	NNRTGAGTCAYN	1.71e-09	3.38e-07	0.00061	198	1921	1921	1921	4.51	91	4.74	28	1.46
80	db/JASPAR/JASPAR2018_CORE_vertebrates_non-redundant.meme	MA1138.1	FOSL2::JUNB	KRTGASTCAT	2.26e-09	3.57e-07	0.000645	158	1921	1921	1921	1.79	107	5.57	38	1.98
81	db/JASPAR/JASPAR2018_CORE_vertebrates_non-redundant.meme	MA0612.1	EMX1	VYTAATKASB	6.53e-10	3.98e-07	0.00072	610	1921	1921	1921	9.33	67	3.49	14	0.73
82	db/JASPAR/JASPAR2018_CORE_vertebrates_non-redundant.meme	MA0477.1	FOSL1	RRTGASTCAKV	5.15e-09	4.43e-07	0.000801	86	1921	1921	1921	2.55	61	3.18	13	0.68
83	db/JASPAR/JASPAR2018_CORE_vertebrates_non-redundant.meme	MA0048.2	NHLH1	CGCAGCTGCK	3.06e-09	4.69e-07	0.000847	153	1921	1921	1921	12.5	62	3.23	13	0.68
84	db/EUKARYOTE/jolma2013.meme	HOXB2_DBD		NNTMATTANN	7.34e-10	5.33e-07	0.000964	726	1921	1921	1921	1.71	326	16.97	197	10.26
85	db/JASPAR/JASPAR2018_CORE_vertebrates_non-redundant.meme	MA0888.1	EVX2	VVTAATTAVB	1.15e-09	5.96e-07	0.00108	520	1921	1921	1921	5.18	107	5.57	37	1.93
86	db/JASPAR/JASPAR2018_CORE_vertebrates_non-redundant.meme	MA0900.1	HOXA2	NSTMATTAVS	1.01e-09	6.04e-07	0.00109	598	1921	1921	1921	5.73	99	5.15	32	1.67
87	db/EUKARYOTE/jolma2013.meme	HOXA2_DBD		NSTMATTAVS	1.01e-09	6.07e-07	0.0011	601	1921	1921	1921	5.65	99	5.15	32	1.67
88	db/EUKARYOTE/jolma2013.meme	LHX6_full_1		RCTAATTARY	2.65e-09	6.27e-07	0.00113	237	1921	1921	1921	1.81	133	6.92	55	2.86
89	db/EUKARYOTE/jolma2013.meme	EN1_full_1		SYAATTAV	1.24e-09	6.66e-07	0.0012	536	1921	1921	1921	1.14	324	16.87	197	10.26
90	db/JASPAR/JASPAR2018_CORE_vertebrates_non-redundant.meme	MA0658.1	LHX6	RCTAATTARY	3.13e-09	7.26e-07	0.00131	232	1921	1921	1921	2.62	111	5.78	41	2.13
91	db/JASPAR/JASPAR2018_CORE_vertebrates_non-redundant.meme	MA1134.1	FOS::JUNB	KATGASTCATHN	5.64e-09	7.56e-07	0.00137	134	1921	1921	1921	2.43	90	4.69	29	1.51
92	db/JASPAR/JASPAR2018_CORE_vertebrates_non-redundant.meme	MA0091.1	TAL1::TCF3	NSAMCATCTGKT	6.27e-09	8.03e-07	0.00145	128	1921	1921	1921	5.22	74	3.85	20	1.04
93	db/EUKARYOTE/jolma2013.meme	EVX2_DBD		VVTAATTAVB	1.56e-09	8.36e-07	0.00151	535	1921	1921	1921	5.5	98	5.1	32	1.67
94	db/JASPAR/JASPAR2018_CORE_vertebrates_non-redundant.meme	MA0027.2	EN1	SYAATTAV	1.71e-09	8.97e-07	0.00162	526	1921	1921	1921	9.96	91	4.74	28	1.46
95	db/EUKARYOTE/jolma2013.meme	POU6F2_DBD_1		ASCTMATTAW	3.76e-09	9.59e-07	0.00173	255	1921	1921	1921	1.25	171	8.9	82	4.27
96	db/JASPAR/JASPAR2018_CORE_vertebrates_non-redundant.meme	MA0628.1	POU6F1	AYTAATTART	3.53e-09	1.11e-06	0.00201	314	1921	1921	1921	1.18	204	10.62	106	5.52
97	db/JASPAR/JASPAR2018_CORE_vertebrates_non-redundant.meme	MA0473.2	ELF1	AACCCGGAAGTR	2.75e-08	1.18e-06	0.00214	43	1921	1921	1921	6.72	25	1.3	0	0
98	db/EUKARYOTE/jolma2013.meme	ELF4_full		AACCCGGAAGTR	2.44e-08	1.24e-06	0.00225	51	1921	1921	1921	2.69	38	1.98	4	0.21
99	db/JASPAR/JASPAR2018_CORE_vertebrates_non-redundant.meme	MA0480.1	Foxo1	TSYTGTTTACH	5.88e-09	1.35e-06	0.00244	229	1921	1921	1921	4.63	111	5.78	42	2.19
100	db/JASPAR/JASPAR2018_CORE_vertebrates_non-redundant.meme	MA0476.1	FOS	DVTGASTCATB	1.26e-08	1.37e-06	0.00248	109	1921	1921	1921	5.39	67	3.49	17	0.88
101	db/JASPAR/JASPAR2018_CORE_vertebrates_non-redundant.meme	MA0793.1	POU6F2	ASCTMATTAW	5.99e-09	1.47e-06	0.00267	246	1921	1921	1921	1.3	164	8.54	78	4.06
102	db/JASPAR/JASPAR2018_CORE_vertebrates_non-redundant.meme	MA0500.1	Myog	RRCAGCTGSNV	1.33e-08	1.49e-06	0.00269	112	1921	1921	1921	49.3	53	2.76	10	0.52
103	db/EUKARYOTE/jolma2013.meme	Atoh1_DBD		RMCATATGBY	6.44e-09	1.58e-06	0.00285	245	1921	1921	1921	1.79	138	7.18	60	3.12
104	db/JASPAR/JASPAR2018_CORE_vertebrates_non-redundant.meme	MA0461.2	Atoh1	RMCATATGBY	7.27e-09	1.72e-06	0.00311	237	1921	1921	1921	7.72	70	3.64	18	0.94
105	db/JASPAR/JASPAR2018_CORE_vertebrates_non-redundant.meme	MA1100.1	ASCL1	VSAGCAGCTGSNN	9.72e-09	1.77e-06	0.0032	182	1921	1921	1921	1.64	128	6.66	54	2.81
106	db/JASPAR/JASPAR2018_CORE_vertebrates_non-redundant.meme	MA1142.1	FOSL1::JUND	NRTGACTCAT	3.12e-09	1.81e-06	0.00327	581	1921	1921	1921	6.12	125	6.51	50	2.6
107	db/JASPAR/JASPAR2018_CORE_vertebrates_non-redundant.meme	MA0703.1	LMX1B	NYAATTAA	2.21e-09	2.15e-06	0.00389	972	1921	1921	1921	2.4	307	15.98	185	9.63
108	db/EUKARYOTE/jolma2013.meme	NEUROG2_full		RACATATGTC	2.4e-08	2.16e-06	0.00391	90	1921	1921	1921	2.35	58	3.02	13	0.68
109	db/JASPAR/JASPAR2018_CORE_vertebrates_non-redundant.meme	MA0723.1	VAX2	YTAATTAB	3.06e-09	2.24e-06	0.00404	730	1921	1921	1921	10.9	62	3.23	13	0.68
110	db/EUKARYOTE/jolma2013.meme	Vsx1_DBD		YYAATTAN	3.22e-09	2.62e-06	0.00474	815	1921	1921	1921	1.36	396	20.61	260	13.53
111	db/JASPAR/JASPAR2018_CORE_vertebrates_non-redundant.meme	MA1109.1	NEUROD1	NRACAGATGGYNN	1.09e-08	2.74e-06	0.00496	251	1921	1921	1921	16	71	3.7	19	0.99
112	db/EUKARYOTE/jolma2013.meme	Foxg1_DBD_3		GTAAACA	6.06e-09	2.76e-06	0.00499	455	1921	1921	1921	1.3	267	13.9	156	8.12
113	db/EUKARYOTE/jolma2013.meme	Rhox11_DBD		YGCTGTWAH	5.04e-09	2.85e-06	0.00515	565	1921	1921	1921	1.36	310	16.14	190	9.89
114	db/EUKARYOTE/jolma2013.meme	DLX4_DBD		VYAATTAN	3.81e-09	2.96e-06	0.00536	777	1921	1921	1921	1.65	327	17.02	203	10.57
115	db/EUKARYOTE/jolma2013.meme	LMX1B_DBD		NYAATTAA	3.06e-09	2.99e-06	0.0054	977	1921	1921	1921	2.39	307	15.98	186	9.68
116	db/EUKARYOTE/jolma2013.meme	FOXO4_DBD_2		GTAAACA	6.79e-09	3.03e-06	0.00547	446	1921	1921	1921	1.27	259	13.48	150	7.81
117	db/JASPAR/JASPAR2018_CORE_vertebrates_non-redundant.meme	MA0881.1	Dlx4	VYAATTAN	4.03e-09	3.1e-06	0.00561	770	1921	1921	1921	1.64	328	17.07	204	10.62
118	db/JASPAR/JASPAR2018_CORE_vertebrates_non-redundant.meme	MA1139.1	FOSL2::JUNB(var.2)	DATGACGTCATH	3.64e-08	3.2e-06	0.00579	88	1921	1921	1921	3.07	49	2.55	9	0.47
119	db/JASPAR/JASPAR2018_CORE_vertebrates_non-redundant.meme	MA0598.2	EHF	WACCCGGAAGTA	3.68e-08	3.42e-06	0.00618	93	1921	1921	1921	1.64	72	3.75	21	1.09
120	db/EUKARYOTE/jolma2013.meme	DLX1_DBD		NVTAATTANN	4.12e-09	3.52e-06	0.00636	853	1921	1921	1921	1.17	483	25.14	336	17.49
121	db/EUKARYOTE/jolma2013.meme	ELF1_DBD		AACCCGGAAGTR	7.56e-08	3.63e-06	0.00656	48	1921	1921	1921	1.8	41	2.13	6	0.31
122	db/JASPAR/JASPAR2018_CORE_vertebrates_non-redundant.meme	MA0721.1	UNCX	YYAATTAV	4.45e-09	3.64e-06	0.00658	818	1921	1921	1921	1.62	353	18.38	225	11.71
123	db/EUKARYOTE/jolma2013.meme	VAX2_DBD		YTAATTAB	5.15e-09	3.81e-06	0.00688	739	1921	1921	1921	10.9	61	3.18	13	0.68
124	db/JASPAR/JASPAR2018_CORE_vertebrates_non-redundant.meme	MA0848.1	FOXO4	GTAAACA	9.2e-09	3.94e-06	0.00712	428	1921	1921	1921	1.31	249	12.96	143	7.44
125	db/EUKARYOTE/jolma2013.meme	MSC_full		AACAGCTGTT	3.16e-08	3.95e-06	0.00714	125	1921	1921	1921	2.23	86	4.48	29	1.51
126	db/JASPAR/JASPAR2018_CORE_vertebrates_non-redundant.meme	MA0879.1	Dlx1	NVTAATTANN	4.89e-09	4.17e-06	0.00753	852	1921	1921	1921	1.11	497	25.87	349	18.17
127	db/EUKARYOTE/jolma2013.meme	UNCX_DBD_2		YYAATTAV	5.15e-09	4.26e-06	0.00769	827	1921	1921	1921	1.65	350	18.22	223	11.61
128	db/EUKARYOTE/jolma2013.meme	EHF_full		WACCCGGAAGTA	4.6e-08	4.5e-06	0.00815	98	1921	1921	1921	1.61	75	3.9	23	1.2
129	db/EUKARYOTE/jolma2013.meme	FOXD3_DBD_2		GTAAAYA	6.52e-09	4.57e-06	0.00827	702	1921	1921	1921	3.58	206	10.72	109	5.67
130	db/JASPAR/JASPAR2018_CORE_vertebrates_non-redundant.meme	MA1143.1	FOSL1::JUND(var.2)	RTGACGTMAY	1.04e-08	4.58e-06	0.00828	441	1921	1921	1921	4.28	108	5.62	41	2.13
131	db/JASPAR/JASPAR2018_CORE_vertebrates_non-redundant.meme	MA0903.1	HOXB3	NNYMATTARN	6.96e-09	4.62e-06	0.00836	664	1921	1921	1921	1.2	375	19.52	245	12.75
132	db/EUKARYOTE/jolma2013.meme	HOXB3_DBD		NNYMATTARN	7.16e-09	4.82e-06	0.00872	674	1921	1921	1921	1.26	363	18.9	235	12.23
133	db/MOUSE/uniprobe_mouse.meme	UP00200_2	Nkx6-1_2825.2	VVTWATTAATTABBYC	3.3e-08	4.91e-06	0.00888	149	1921	1921	1921	3.6	74	3.85	22	1.15
134	db/JASPAR/JASPAR2018_CORE_vertebrates_non-redundant.meme	MA0706.1	MEOX2	DSTAATTAWN	6.98e-09	4.96e-06	0.00898	711	1921	1921	1921	5.75	109	5.67	41	2.13
135	db/EUKARYOTE/jolma2013.meme	MEOX2_DBD_1		DSTAATTAWN	6.98e-09	5e-06	0.00904	716	1921	1921	1921	5.69	109	5.67	41	2.13
136	db/JASPAR/JASPAR2018_CORE_vertebrates_non-redundant.meme	MA0669.1	NEUROG2	RACATATGTC	6.61e-08	5.15e-06	0.00932	78	1921	1921	1921	1.79	56	2.92	13	0.68
137	db/JASPAR/JASPAR2018_CORE_vertebrates_non-redundant.meme	MA1127.1	FOSB::JUN	GATGACGTCAT	4.92e-08	6.1e-06	0.011	124	1921	1921	1921	2.76	66	3.44	18	0.94
138	db/EUKARYOTE/jolma2013.meme	VSX2_DBD		CTAATTAN	1.32e-08	6.61e-06	0.0119	502	1921	1921	1921	1.15	305	15.88	189	9.84
139	db/EUKARYOTE/jolma2013.meme	Spic_DBD		AAAAAGMGGAAGTA	1.48e-07	7.86e-06	0.0142	53	1921	1921	1921	7.13	35	1.82	4	0.21
140	db/EUKARYOTE/jolma2013.meme	Hoxd3_DBD		NNYAATTAVN	9.99e-09	7.88e-06	0.0143	789	1921	1921	1921	5.98	87	4.53	28	1.46
141	db/EUKARYOTE/jolma2013.meme	DLX2_DBD		NYAATTAN	7.9e-09	8.08e-06	0.0146	1024	1921	1921	1921	2.44	247	12.86	141	7.34
142	db/EUKARYOTE/jolma2013.meme	PRRX1_full_1		YYAATTAN	1.17e-08	9.14e-06	0.0165	778	1921	1921	1921	2.79	208	10.83	112	5.83
143	db/JASPAR/JASPAR2018_CORE_vertebrates_non-redundant.meme	MA0698.1	ZBTB18	NATCCAGATGTKB	8.55e-08	9.32e-06	0.0168	109	1921	1921	1921	1.89	77	4.01	25	1.3
144	db/JASPAR/JASPAR2018_CORE_vertebrates_non-redundant.meme	MA0634.1	ALX3	YYYAATTANV	1.27e-08	9.37e-06	0.0169	735	1921	1921	1921	1.83	299	15.56	184	9.58
145	db/JASPAR/JASPAR2018_CORE_vertebrates_non-redundant.meme	MA0840.1	Creb5	NATGACGTCAYH	3.74e-07	9.73e-06	0.0176	26	1921	1921	1921	1.61	25	1.3	1	0.05
146	db/JASPAR/JASPAR2018_CORE_vertebrates_non-redundant.meme	MA0661.1	MEOX1	VSTAATTAHC	2.66e-08	9.8e-06	0.0177	368	1921	1921	1921	3.3	134	6.98	60	3.12
147	db/EUKARYOTE/jolma2013.meme	GSX1_DBD		NCYMATTAVN	1.22e-08	9.95e-06	0.018	817	1921	1921	1921	1.35	402	20.93	270	14.06
148	db/EUKARYOTE/jolma2013.meme	MEOX1_full		VSTAATTAHC	2.66e-08	1e-05	0.0181	376	1921	1921	1921	3.31	134	6.98	60	3.12
149	db/JASPAR/JASPAR2018_CORE_vertebrates_non-redundant.meme	MA0892.1	GSX1	NCYMATTAVN	1.24e-08	1e-05	0.0182	813	1921	1921	1921	1.41	382	19.89	253	13.17
150	db/JASPAR/JASPAR2018_CORE_vertebrates_non-redundant.meme	MA0893.1	GSX2	NSYMATTARH	1.14e-08	1.01e-05	0.0183	882	1921	1921	1921	1.92	308	16.03	191	9.94
151	db/EUKARYOTE/jolma2013.meme	GSX2_DBD		NSYMATTARH	1.14e-08	1.02e-05	0.0184	888	1921	1921	1921	1.93	308	16.03	191	9.94
152	db/MOUSE/uniprobe_mouse.meme	UP00086_1	Irf3_primary	NARAAHSGAAACYR	3.09e-08	1.05e-05	0.019	340	1921	1921	1921	2.12	170	8.85	86	4.48
153	db/EUKARYOTE/jolma2013.meme	ALX3_full_1		YYYAATTANV	1.51e-08	1.12e-05	0.0203	742	1921	1921	1921	1.83	302	15.72	187	9.73
154	db/JASPAR/JASPAR2018_CORE_vertebrates_non-redundant.meme	MA0722.1	VAX1	YTAATTAH	1.38e-08	1.12e-05	0.0203	812	1921	1921	1921	9.61	63	3.28	15	0.78
155	db/EUKARYOTE/jolma2013.meme	VAX1_DBD		YTAATTAH	1.44e-08	1.18e-05	0.0213	818	1921	1921	1921	10.3	59	3.07	13	0.68
156	db/JASPAR/JASPAR2018_CORE_vertebrates_non-redundant.meme	MA0075.2	Prrx2	YYAATTAN	1.35e-08	1.18e-05	0.0214	879	1921	1921	1921	1.87	328	17.07	208	10.83
157	db/JASPAR/JASPAR2018_CORE_vertebrates_non-redundant.meme	MA0726.1	VSX2	CTAATTAN	2.78e-08	1.37e-05	0.0248	493	1921	1921	1921	1.12	302	15.72	189	9.84
158	db/JASPAR/JASPAR2018_CORE_vertebrates_non-redundant.meme	MA0621.1	mix-a	NDTTAATTAGN	9.89e-08	1.46e-05	0.0265	148	1921	1921	1921	1.88	80	4.16	27	1.41
159	db/EUKARYOTE/jolma2013.meme	SHOX_DBD		YYAATTAR	2.47e-08	1.47e-05	0.0266	597	1921	1921	1921	1.34	311	16.19	196	10.2
160	db/JASPAR/JASPAR2018_CORE_vertebrates_non-redundant.meme	MA0132.2	PDX1	VYAATTAR	3.57e-08	1.5e-05	0.0272	421	1921	1921	1921	5.26	146	7.6	69	3.59
161	db/EUKARYOTE/jolma2013.meme	PDX1_DBD_2		VYAATTAR	3.57e-08	1.52e-05	0.0274	425	1921	1921	1921	5.2	146	7.6	69	3.59
162	db/EUKARYOTE/jolma2013.meme	DLX6_DBD		VYAATTAN	2.34e-08	1.57e-05	0.0284	672	1921	1921	1921	1.73	288	14.99	177	9.21
163	db/JASPAR/JASPAR2018_CORE_vertebrates_non-redundant.meme	MA0799.1	RFX4	NGTWRCCATGGYWACS	4.51e-07	1.58e-05	0.0286	35	1921	1921	1921	8.13	21	1.09	0	0
164	db/EUKARYOTE/jolma2013.meme	LMX1A_DBD		YTAATTAA	2.26e-08	1.58e-05	0.0286	701	1921	1921	1921	1.66	315	16.4	199	10.36
165	db/JASPAR/JASPAR2018_CORE_vertebrates_non-redundant.meme	MA0667.1	MYF6	AACARCTGTT	1.51e-07	1.63e-05	0.0294	108	1921	1921	1921	1.56	79	4.11	27	1.41
166	db/JASPAR/JASPAR2018_CORE_vertebrates_non-redundant.meme	MA0882.1	DLX6	VYAATTAN	2.48e-08	1.64e-05	0.0296	660	1921	1921	1921	1.7	289	15.04	178	9.27
167	db/JASPAR/JASPAR2018_CORE_vertebrates_non-redundant.meme	MA1141.1	FOS::JUND	NKATGAGTCATNN	1.27e-07	1.7e-05	0.0307	134	1921	1921	1921	4.75	71	3.7	22	1.15
168	db/JASPAR/JASPAR2018_CORE_vertebrates_non-redundant.meme	MA0665.1	MSC	AACAGCTGTT	1.51e-07	1.75e-05	0.0316	116	1921	1921	1921	1.94	79	4.11	27	1.41
169	db/EUKARYOTE/jolma2013.meme	SPIC_full		HAAAAGVGGAAGTA	8.85e-08	1.81e-05	0.0326	204	1921	1921	1921	2.65	116	6.04	50	2.6
170	db/EUKARYOTE/jolma2013.meme	Dlx1_DBD		NYAATTAN	2.63e-08	1.93e-05	0.0348	732	1921	1921	1921	1.9	264	13.74	158	8.22
171	db/MOUSE/uniprobe_mouse.meme	UP00252_1	Hoxc5_2630.2	CGMRTTAATTAATWANN	1.3e-07	1.96e-05	0.0354	150	1921	1921	1921	1.66	106	5.52	44	2.29
172	db/EUKARYOTE/jolma2013.meme	PRRX2_full		YYAATTAN	2.3e-08	2.04e-05	0.0369	888	1921	1921	1921	1.88	327	17.02	209	10.88
173	db/JASPAR/JASPAR2018_CORE_vertebrates_non-redundant.meme	MA0662.1	MIXL1	NBYAATTAVN	2.7e-08	2.06e-05	0.0372	763	1921	1921	1921	2.76	213	11.09	118	6.14
174	db/EUKARYOTE/jolma2013.meme	MIXL1_full		NBYAATTAVN	2.7e-08	2.08e-05	0.0375	770	1921	1921	1921	2.75	213	11.09	118	6.14
175	db/JASPAR/JASPAR2018_CORE_vertebrates_non-redundant.meme	MA1140.1	JUNB(var.2)	RTGACGTCAY	7.86e-08	2.09e-05	0.0378	266	1921	1921	1921	5.46	65	3.38	18	0.94
176	db/JASPAR/JASPAR2018_CORE_vertebrates_non-redundant.meme	MA0702.1	LMX1A	YTAATTAA	3.22e-08	2.23e-05	0.0403	693	1921	1921	1921	1.54	328	17.07	211	10.98
177	db/EUKARYOTE/jolma2013.meme	EVX1_DBD		VVTAATTABS	4.26e-08	2.36e-05	0.0427	554	1921	1921	1921	5.46	95	4.95	35	1.82
178	db/JASPAR/JASPAR2018_CORE_vertebrates_non-redundant.meme	MA0705.1	Lhx8	CTAATTAV	5.59e-08	2.36e-05	0.0427	423	1921	1921	1921	11.2	83	4.32	28	1.46
179	db/EUKARYOTE/jolma2013.meme	Lhx8_DBD_2		CTAATTAV	5.59e-08	2.4e-05	0.0433	429	1921	1921	1921	11	83	4.32	28	1.46
180	db/JASPAR/JASPAR2018_CORE_vertebrates_non-redundant.meme	MA0481.2	FOXP1	NDGTAAACAGNN	8.44e-08	2.54e-05	0.0459	301	1921	1921	1921	2.43	142	7.39	68	3.54
181	db/EUKARYOTE/jolma2013.meme	EMX1_DBD_1		NBTAATTAVS	4.5e-08	2.62e-05	0.0474	583	1921	1921	1921	9.21	68	3.54	19	0.99
182	db/JASPAR/JASPAR2018_CORE_vertebrates_non-redundant.meme	MA1103.1	FOXK2	WDGTAAACANV	7.68e-08	2.66e-05	0.0481	346	1921	1921	1921	1.28	208	10.83	117	6.09
183	db/JASPAR/JASPAR2018_CORE_vertebrates_non-redundant.meme	MA0887.1	EVX1	VVTAATTABS	4.82e-08	2.66e-05	0.0481	552	1921	1921	1921	6.22	85	4.42	29	1.51
184	db/EUKARYOTE/jolma2013.meme	HOXA1_DBD		NBYAATTAVV	5.18e-08	2.76e-05	0.0499	533	1921	1921	1921	9.98	73	3.8	22	1.15
# above e-value threshold: 0.05
185	db/JASPAR/JASPAR2018_CORE_vertebrates_non-redundant.meme	MA0499.1	Myod1	NSCAGCTGYYNYB	2.66e-07	2.82e-05	0.0511	106	1921	1921	1921	1.86	76	3.96	26	1.35
186	db/JASPAR/JASPAR2018_CORE_vertebrates_non-redundant.meme	MA0687.1	SPIC	HAAAAGVGGAAGTA	1.49e-07	2.87e-05	0.0519	193	1921	1921	1921	1.67	129	6.72	60	3.12
187	db/EUKARYOTE/jolma2013.meme	VSX1_DBD		YTAATTAN	4.26e-08	2.87e-05	0.052	675	1921	1921	1921	1.55	316	16.45	202	10.52
188	db/EUKARYOTE/jolma2013.meme	MYF6_full		AACARCTGTT	2.29e-07	2.91e-05	0.0526	127	1921	1921	1921	2.09	78	4.06	27	1.41
189	db/EUKARYOTE/jolma2013.meme	ALX3_DBD		RCYAATTAVV	5.88e-08	3.04e-05	0.055	518	1921	1921	1921	1.23	305	15.88	194	10.1
190	db/MOUSE/uniprobe_mouse.meme	UP00215_1	Vax1_3499.1	AVGTTAATTAVCHHAG	1.79e-07	3.14e-05	0.0568	175	1921	1921	1921	5.03	65	3.38	19	0.99
191	db/JASPAR/JASPAR2018_CORE_vertebrates_non-redundant.meme	MA1101.1	BACH2	NMTGACTCAGCANH	2.59e-07	3.27e-05	0.0591	126	1921	1921	1921	5.85	57	2.97	15	0.78
192	db/EUKARYOTE/jolma2013.meme	RFX4_DBD_1		NGTWRCCATGGYWACS	9.07e-07	3.36e-05	0.0607	37	1921	1921	1921	9.57	20	1.04	0	0
193	db/EUKARYOTE/jolma2013.meme	DLX3_DBD		NYAATTAN	4.09e-08	3.51e-05	0.0634	857	1921	1921	1921	1.96	287	14.94	178	9.27
194	db/JASPAR/JASPAR2018_CORE_vertebrates_non-redundant.meme	MA0725.1	VSX1	YTAATTAN	5.41e-08	3.61e-05	0.0652	667	1921	1921	1921	1.53	315	16.4	202	10.52
195	db/JASPAR/JASPAR2018_CORE_vertebrates_non-redundant.meme	MA0847.1	FOXD2	GTAAACA	5.15e-08	3.7e-05	0.067	719	1921	1921	1921	1.58	351	18.27	232	12.08
196	db/EUKARYOTE/jolma2013.meme	ZNF238_full		NATCCAGATGTKB	3.14e-07	3.87e-05	0.0699	123	1921	1921	1921	6.77	47	2.45	10	0.52
197	db/JASPAR/JASPAR2018_CORE_vertebrates_non-redundant.meme	MA1128.1	FOSL1::JUN	NKATGACTCATNN	2.19e-07	4.01e-05	0.0726	183	1921	1921	1921	11	61	3.18	17	0.88
198	db/JASPAR/JASPAR2018_CORE_vertebrates_non-redundant.meme	MA0490.1	JUNB	NRRTGASTCAK	4.05e-07	4.29e-05	0.0776	106	1921	1921	1921	1.98	75	3.9	26	1.35
199	db/JASPAR/JASPAR2018_CORE_vertebrates_non-redundant.meme	MA0717.1	RAX2	YYAATTAV	5.42e-08	4.44e-05	0.0803	820	1921	1921	1921	1.76	321	16.71	207	10.78
200	db/JASPAR/JASPAR2018_CORE_vertebrates_non-redundant.meme	MA0880.1	Dlx3	NYAATTAN	5.25e-08	4.48e-05	0.0809	853	1921	1921	1921	1.95	286	14.89	178	9.27
201	db/EUKARYOTE/jolma2013.meme	FOXD2_DBD_2		GTAAACA	6.21e-08	4.52e-05	0.0818	729	1921	1921	1921	1.61	349	18.17	231	12.02
202	db/MOUSE/uniprobe_mouse.meme	UP00099_1	Ascl2_primary	NKYARCAGCTGCYVHHK	2.26e-07	4.56e-05	0.0825	202	1921	1921	1921	3.2	106	5.52	45	2.34
203	db/JASPAR/JASPAR2018_CORE_vertebrates_non-redundant.meme	MA0593.1	FOXP2	RWGTAAACAVR	3.27e-07	4.71e-05	0.0852	144	1921	1921	1921	1.52	99	5.15	41	2.13
204	db/JASPAR/JASPAR2018_CORE_vertebrates_non-redundant.meme	MA0618.1	LBX1	TTAATTAG	1.35e-07	4.72e-05	0.0853	349	1921	1921	1921	2.61	153	7.96	77	4.01
205	db/JASPAR/JASPAR2018_CORE_vertebrates_non-redundant.meme	MA0485.1	Hoxc9	RGCCATAAATCAY	3.24e-07	5.16e-05	0.0932	159	1921	1921	1921	1.74	105	5.47	45	2.34
206	db/MOUSE/uniprobe_mouse.meme	UP00162_1	Evx1_3952.2	WVNRCTAATTAGYGVWV	5.01e-07	5.16e-05	0.0933	103	1921	1921	1921	6.42	42	2.19	8	0.42
207	db/JASPAR/JASPAR2018_CORE_vertebrates_non-redundant.meme	MA1131.1	FOSL2::JUN(var.2)	GRTGACGTMAT	4.5e-07	5.49e-05	0.0992	122	1921	1921	1921	4.44	54	2.81	14	0.73
208	db/MOUSE/uniprobe_mouse.meme	UP00391_1	Hoxa3_2783.2	TBGMRBTAATTARY	3.47e-07	5.75e-05	0.104	166	1921	1921	1921	13.5	36	1.87	5	0.26
209	db/JASPAR/JASPAR2018_CORE_vertebrates_non-redundant.meme	MA0716.1	PRRX1	YYAATTAR	8.4e-08	5.85e-05	0.106	696	1921	1921	1921	1.25	377	19.63	256	13.33
210	db/EUKARYOTE/jolma2013.meme	RAXL1_DBD		YYAATTAV	7.53e-08	6.18e-05	0.112	820	1921	1921	1921	1.8	316	16.45	204	10.62
211	db/JASPAR/JASPAR2018_CORE_vertebrates_non-redundant.meme	MA0876.1	BSX	SYVATTAV	1.2e-07	6.42e-05	0.116	533	1921	1921	1921	1.19	308	16.03	199	10.36
212	db/JASPAR/JASPAR2018_CORE_vertebrates_non-redundant.meme	MA0152.1	NFATC2	TTTTCCA	8.39e-08	6.58e-05	0.119	785	1921	1921	1921	1.89	370	19.26	250	13.01
213	db/JASPAR/JASPAR2018_CORE_vertebrates_non-redundant.meme	MA0849.1	FOXO6	GTAAACA	3.33e-07	7.25e-05	0.131	218	1921	1921	1921	1.71	128	6.66	61	3.18
214	db/EUKARYOTE/jolma2013.meme	PRRX1_DBD		YYAATTAR	1.04e-07	7.36e-05	0.133	705	1921	1921	1921	1.3	369	19.21	250	13.01
215	db/EUKARYOTE/jolma2013.meme	Prrx2_DBD		YYAATTAR	1.24e-07	7.45e-05	0.135	599	1921	1921	1921	3.67	156	8.12	79	4.11
216	db/JASPAR/JASPAR2018_CORE_vertebrates_non-redundant.meme	MA0686.1	SPDEF	AMCCGGATGTR	1.47e-06	7.5e-05	0.136	51	1921	1921	1921	1.5	42	2.19	9	0.47
217	db/EUKARYOTE/jolma2013.meme	FOXO6_DBD_2		GTAAACA	3.33e-07	7.62e-05	0.138	229	1921	1921	1921	1.81	128	6.66	61	3.18
218	db/EUKARYOTE/jolma2013.meme	Tcf21_DBD		RYAACAGCTGTTRN	1.92e-06	7.7e-05	0.139	40	1921	1921	1921	2.7	33	1.72	5	0.26
219	db/EUKARYOTE/jolma2013.meme	DLX5_FL		NYAATTAN	1.09e-07	8.45e-05	0.153	779	1921	1921	1921	1.53	324	16.87	212	11.04
220	db/EUKARYOTE/jolma2013.meme	JDP2_full_1		ATGACTCAT	8.33e-07	8.66e-05	0.157	104	1921	1921	1921	2.71	65	3.38	21	1.09
221	db/JASPAR/JASPAR2018_CORE_vertebrates_non-redundant.meme	MA0144.2	STAT3	YTTCYKGGAAD	3.94e-07	8.7e-05	0.157	221	1921	1921	1921	3.93	100	5.21	42	2.19
222	db/EUKARYOTE/jolma2013.meme	NKX6-2_DBD		NYMATTAA	1.18e-07	8.77e-05	0.159	741	1921	1921	1921	4.21	167	8.69	87	4.53
223	db/EUKARYOTE/jolma2013.meme	Shox2_DBD		YYAATTAR	1.62e-07	9.01e-05	0.163	556	1921	1921	1921	1.13	327	17.02	216	11.24
224	db/JASPAR/JASPAR2018_CORE_vertebrates_non-redundant.meme	MA1129.1	FOSL1::JUN(var.2)	ATGACGTCAT	4.44e-07	9.5e-05	0.172	214	1921	1921	1921	5.13	63	3.28	19	0.99
225	db/EUKARYOTE/jolma2013.meme	BSX_DBD		SYVATTAV	1.92e-07	0.000102	0.185	533	1921	1921	1921	1.23	306	15.93	199	10.36
226	db/MOUSE/uniprobe_mouse.meme	UP00184_1	Lhx8_2247.2	HMMVCTAATTAGCKGTG	1.4e-06	0.000102	0.185	73	1921	1921	1921	11.5	23	1.2	1	0.05
227	db/JASPAR/JASPAR2018_CORE_vertebrates_non-redundant.meme	MA0655.1	JDP2	ATGACTCAT	1.08e-06	0.000103	0.186	95	1921	1921	1921	2.47	61	3.18	19	0.99
228	db/JASPAR/JASPAR2018_CORE_vertebrates_non-redundant.meme	MA0720.1	Shox2	YYAATTAR	2.03e-07	0.00011	0.2	544	1921	1921	1921	1.11	326	16.97	216	11.24
229	db/EUKARYOTE/jolma2013.meme	ELF3_DBD		WACCCGGAAGTA	2.36e-06	0.000111	0.2	47	1921	1921	1921	1.94	37	1.93	7	0.36
230	db/MOUSE/uniprobe_mouse.meme	UP00233_1	Meox1_2310.2	RVKGTAATTASMYBAG	8.14e-07	0.000116	0.209	142	1921	1921	1921	1.78	98	5.1	42	2.19
231	db/JASPAR/JASPAR2018_CORE_vertebrates_non-redundant.meme	MA0509.1	Rfx1	GTYNCCATGGCAAC	1.41e-06	0.000117	0.212	83	1921	1921	1921	30.4	26	1.35	2	0.1
232	db/EUKARYOTE/jolma2013.meme	HOXB5_DBD		NNYMATTADN	1.08e-07	0.000118	0.213	1087	1921	1921	1921	1.91	377	19.63	257	13.38
233	db/EUKARYOTE/jolma2013.meme	ISX_DBD_2		CYAATTAV	2.53e-07	0.000118	0.213	466	1921	1921	1921	1.27	260	13.53	162	8.43
234	db/EUKARYOTE/jolma2013.meme	Hoxd13_DBD_2		NCTCRTAAAAH	4.42e-07	0.000118	0.213	267	1921	1921	1921	1.72	141	7.34	71	3.7
235	db/JASPAR/JASPAR2018_CORE_vertebrates_non-redundant.meme	MA0852.2	FOXK1	NRDGTAAACAAGNN	4.76e-07	0.000125	0.226	263	1921	1921	1921	1.6	157	8.17	83	4.32
236	db/JASPAR/JASPAR2018_CORE_vertebrates_non-redundant.meme	MA0820.1	FIGLA	WMCACCTGKW	4.71e-07	0.000133	0.24	282	1921	1921	1921	11.8	73	3.8	25	1.3
237	db/JASPAR/JASPAR2018_CORE_vertebrates_non-redundant.meme	MA0832.1	Tcf21	RYAACAGCTGTTRN	3.92e-06	0.000141	0.255	36	1921	1921	1921	5.49	27	1.41	3	0.16
238	db/JASPAR/JASPAR2018_CORE_vertebrates_non-redundant.meme	MA0630.1	SHOX	HTAATTRR	1.73e-07	0.000142	0.256	817	1921	1921	1921	2.28	264	13.74	164	8.54
239	db/EUKARYOTE/jolma2013.meme	FIGLA_DBD		WMCACCTGKW	4.71e-07	0.000142	0.257	302	1921	1921	1921	11.6	73	3.8	25	1.3
240	db/EUKARYOTE/jolma2013.meme	Creb5_DBD		NATGACGTCAYH	3.92e-06	0.000149	0.269	38	1921	1921	1921	2.72	27	1.41	3	0.16
241	db/MOUSE/uniprobe_mouse.meme	UP00218_1	Dbx2_3487.1	BDNHATTAATTAWTWH	3.76e-07	0.000156	0.281	414	1921	1921	1921	3.57	136	7.08	67	3.49
242	db/JASPAR/JASPAR2018_CORE_vertebrates_non-redundant.meme	MA1136.1	FOSB::JUNB(var.2)	RTGACGTCAT	8.58e-07	0.000156	0.282	182	1921	1921	1921	8.59	47	2.45	11	0.57
243	db/MOUSE/uniprobe_mouse.meme	UP00238_1	Nkx6-3_3446.1	GVNWATTAATTAVTBNK	8.2e-07	0.000158	0.286	193	1921	1921	1921	2.92	95	4.95	40	2.08
244	db/EUKARYOTE/jolma2013.meme	NKX6-2_full		NYMATTAA	1.9e-07	0.000161	0.291	848	1921	1921	1921	3.32	197	10.26	111	5.78
245	db/EUKARYOTE/jolma2013.meme	JDP2_DBD_1		ATGASTCAT	1.58e-06	0.000172	0.311	109	1921	1921	1921	25.2	31	1.61	4	0.21
246	db/EUKARYOTE/jolma2013.meme	GBX1_DBD		VCYAATTASY	7.78e-07	0.000181	0.328	233	1921	1921	1921	13.1	51	2.65	13	0.68
247	db/JASPAR/JASPAR2018_CORE_vertebrates_non-redundant.meme	MA0889.1	GBX1	VCYAATTASY	8.24e-07	0.000186	0.337	226	1921	1921	1921	14.1	49	2.55	12	0.62
248	db/JASPAR/JASPAR2018_CORE_vertebrates_non-redundant.meme	MA1145.1	FOSL2::JUND(var.2)	NNRTGACGTCAYHSN	2.19e-06	0.00019	0.344	87	1921	1921	1921	7	35	1.82	6	0.31
249	db/EUKARYOTE/jolma2013.meme	JDP2_full_2		GATGACGTCAYC	7.12e-06	0.000207	0.374	29	1921	1921	1921	1.76	26	1.35	3	0.16
250	db/JASPAR/JASPAR2018_CORE_vertebrates_non-redundant.meme	MA0910.1	Hoxd8	TAADTAATTAATRGCTN	1.18e-06	0.000219	0.396	185	1921	1921	1921	3.62	91	4.74	38	1.98
251	db/EUKARYOTE/jolma2013.meme	NKX6-1_DBD		NTMATTAA	4.97e-07	0.000224	0.405	450	1921	1921	1921	17.4	61	3.18	18	0.94
252	db/JASPAR/JASPAR2018_CORE_vertebrates_non-redundant.meme	MA0675.1	NKX6-2	NYMATTAA	2.81e-07	0.000235	0.425	838	1921	1921	1921	3.41	193	10.05	109	5.67
253	db/EUKARYOTE/jolma2013.meme	Foxk1_DBD_2		RTAAACA	2.36e-07	0.000241	0.436	1019	1921	1921	1921	1.26	516	26.86	383	19.94
254	db/EUKARYOTE/jolma2013.meme	SHOX2_DBD		YYAATTAR	4.2e-07	0.000247	0.447	589	1921	1921	1921	1.48	287	14.94	186	9.68
255	db/MOUSE/uniprobe_mouse.meme	UP00164_1	Hoxa7_2668.2	SGMNTTAATTAATDNNC	9.16e-07	0.000249	0.451	272	1921	1921	1921	3.07	105	5.47	47	2.45
256	db/EUKARYOTE/jolma2013.meme	Alx1_DBD_1		YYTAATTAVV	5.29e-07	0.000265	0.479	501	1921	1921	1921	1.68	241	12.55	149	7.76
257	db/EUKARYOTE/jolma2013.meme	LMX1B_full		BYAATTAM	3.71e-07	0.000277	0.502	747	1921	1921	1921	1.6	315	16.4	209	10.88
258	db/MOUSE/uniprobe_mouse.meme	UP00202_1	Dlx1_1741.2	NTGMRDTAATTAAY	1.63e-06	0.000279	0.504	171	1921	1921	1921	4.14	70	3.64	25	1.3
259	db/EUKARYOTE/jolma2013.meme	Barhl1_DBD_2		NNTAAWTGNB	3.72e-07	0.000294	0.532	791	1921	1921	1921	1.26	408	21.24	289	15.04
260	db/JASPAR/JASPAR2018_CORE_vertebrates_non-redundant.meme	MA1137.1	FOSL1::JUNB	NDRTGACTCATNN	8.77e-07	0.000301	0.544	343	1921	1921	1921	27.7	43	2.24	9	0.47
261	db/EUKARYOTE/jolma2013.meme	EN2_DBD		HBYAATTANN	5.79e-07	0.000303	0.547	523	1921	1921	1921	1.38	282	14.68	183	9.53
262	db/JASPAR/JASPAR2018_CORE_vertebrates_non-redundant.meme	MA0153.2	HNF1B	GTTAATNATTAAY	3.47e-06	0.000309	0.558	89	1921	1921	1921	1.96	60	3.12	20	1.04
263	db/EUKARYOTE/jolma2013.meme	Meis3_DBD_1		HTGACAG	4.03e-07	0.000309	0.558	767	1921	1921	1921	1.22	419	21.81	299	15.56
264	db/MOUSE/uniprobe_mouse.meme	UP00124_1	Ipf1_3815.1	VNRSTAATTAGYHCAN	1.91e-06	0.000317	0.573	166	1921	1921	1921	1.61	110	5.73	52	2.71
265	db/EUKARYOTE/jolma2013.meme	NKX6-1_full		NTMATTAA	6.59e-07	0.000334	0.604	507	1921	1921	1921	2.06	219	11.4	132	6.87
266	db/EUKARYOTE/jolma2013.meme	SPDEF_full_1		AMCCGGATGTR	5.92e-06	0.000343	0.621	58	1921	1921	1921	2.9	31	1.61	5	0.26
267	db/JASPAR/JASPAR2018_CORE_vertebrates_non-redundant.meme	MA0877.1	Barhl1	NNTAAWTGNB	4.42e-07	0.000348	0.629	787	1921	1921	1921	1.25	406	21.13	288	14.99
268	db/MOUSE/uniprobe_mouse.meme	UP00256_2	Lhx6_3432.1	WMNVCTAATTAGCGDDB	3.77e-06	0.000351	0.635	93	1921	1921	1921	4.39	44	2.29	11	0.57
269	db/MOUSE/uniprobe_mouse.meme	UP00242_1	Hoxc8_3429.2	NWDDRGTAATTAHYKT	1.8e-06	0.000373	0.674	207	1921	1921	1921	2.09	113	5.88	54	2.81
270	db/EUKARYOTE/jolma2013.meme	LHX9_DBD_1		BYAATTAR	5.25e-07	0.00042	0.76	800	1921	1921	1921	1.35	404	21.03	287	14.94
271	db/EUKARYOTE/jolma2013.meme	HNF1B_full_1		GTTAATNATTAAY	4.57e-06	0.000425	0.768	93	1921	1921	1921	2.05	61	3.18	21	1.09
272	db/EUKARYOTE/jolma2013.meme	PAX4_DBD		CTAATTAR	8.13e-07	0.000428	0.773	526	1921	1921	1921	1.55	260	13.53	166	8.64
273	db/MOUSE/uniprobe_mouse.meme	UP00127_1	Gsh2_3990.2	ANGBTAATTAGCNNAK	3.35e-06	0.000455	0.823	136	1921	1921	1921	1.58	94	4.89	42	2.19
274	db/MOUSE/uniprobe_mouse.meme	UP00168_1	Hoxd8_2644.1	TAADTAATTAATRGCTN	2.29e-06	0.000463	0.837	202	1921	1921	1921	3.14	98	5.1	44	2.29
275	db/EUKARYOTE/jolma2013.meme	FOXI1_full_1		GTAAACA	1.27e-06	0.000472	0.853	372	1921	1921	1921	4.77	77	4.01	29	1.51
276	db/MOUSE/uniprobe_mouse.meme	UP00254_1	Pou2f1_3081.2	DTDHRHTAATTARKTW	1.76e-06	0.000504	0.912	286	1921	1921	1921	1.67	163	8.49	91	4.74
277	db/JASPAR/JASPAR2018_CORE_vertebrates_non-redundant.meme	MA0701.1	LHX9	BYAATTAR	6.41e-07	0.000507	0.917	791	1921	1921	1921	1.32	403	20.98	287	14.94
278	db/JASPAR/JASPAR2018_CORE_vertebrates_non-redundant.meme	MA0498.2	MEIS1	HTGACAD	7.1e-07	0.000509	0.92	717	1921	1921	1921	1.42	360	18.74	250	13.01
279	db/JASPAR/JASPAR2018_CORE_vertebrates_non-redundant.meme	MA0700.1	LHX2	VCTAATTARB	1.68e-06	0.00053	0.959	316	1921	1921	1921	10.6	60	3.12	19	0.99
280	db/JASPAR/JASPAR2018_CORE_vertebrates_non-redundant.meme	MA0644.1	ESX1	NYYAATTAVM	7.78e-07	0.000533	0.964	686	1921	1921	1921	3.51	154	8.02	82	4.27
281	db/JASPAR/JASPAR2018_CORE_vertebrates_non-redundant.meme	MA0875.1	BARX1	VCMATTAV	1.01e-06	0.000535	0.968	528	1921	1921	1921	1.89	242	12.6	152	7.91
282	db/EUKARYOTE/jolma2013.meme	Gbx2_DBD		RSYAATTAVN	1.07e-06	0.000536	0.969	501	1921	1921	1921	14.8	54	2.81	15	0.78
283	db/EUKARYOTE/jolma2013.meme	ESX1_full		NYYAATTAVM	7.78e-07	0.00054	0.976	694	1921	1921	1921	3.49	154	8.02	82	4.27
284	db/EUKARYOTE/jolma2013.meme	LHX2_DBD_1		VCTAATTARB	1.68e-06	0.000541	0.977	322	1921	1921	1921	10.4	60	3.12	19	0.99
285	db/JASPAR/JASPAR2018_CORE_vertebrates_non-redundant.meme	MA0710.1	NOTO	NYTAATTAVN	1.11e-06	0.000542	0.98	487	1921	1921	1921	10.6	66	3.44	22	1.15
286	db/EUKARYOTE/jolma2013.meme	NOTO_DBD		NYTAATTAVN	1.11e-06	0.000552	0.998	496	1921	1921	1921	10.5	66	3.44	22	1.15
287	db/EUKARYOTE/jolma2013.meme	LHX2_DBD_2		YAATTAHVCTAATTR	8.31e-06	0.000582	1.05	70	1921	1921	1921	2.85	46	2.39	13	0.68
288	db/EUKARYOTE/jolma2013.meme	BARX1_DBD_2		VCMATTAV	1.14e-06	0.000602	1.09	530	1921	1921	1921	1.39	285	14.84	188	9.79
289	db/EUKARYOTE/jolma2013.meme	MEIS1_DBD		HTGACAD	8.44e-07	0.000612	1.11	725	1921	1921	1921	1.45	358	18.64	249	12.96
290	db/JASPAR/JASPAR2018_CORE_vertebrates_non-redundant.meme	MA0674.1	NKX6-1	NTMATTAA	1.23e-06	0.000617	1.11	501	1921	1921	1921	2.04	219	11.4	134	6.98
291	db/EUKARYOTE/jolma2013.meme	Lhx8_DBD_1		YTAATYAVSVCTAATYAV	5.77e-06	0.000617	1.12	107	1921	1921	1921	2.35	70	3.64	27	1.41
292	db/EUKARYOTE/jolma2013.meme	Msx3_DBD_2		SCAATTAN	1.58e-06	0.000641	1.16	405	1921	1921	1921	1.13	245	12.75	156	8.12
293	db/MOUSE/uniprobe_mouse.meme	UP00154_1	Dlx3_1030.1	BMVVDATAATTACMSHH	6.1e-06	0.000653	1.18	107	1921	1921	1921	1.73	76	3.96	31	1.61
294	db/EUKARYOTE/jolma2013.meme	ESX1_DBD		NYYAATTANC	9.8e-07	0.000659	1.19	673	1921	1921	1921	4.96	112	5.83	52	2.71
295	db/JASPAR/JASPAR2018_CORE_vertebrates_non-redundant.meme	MA0709.1	Msx3	SCAATTAN	1.71e-06	0.00066	1.19	386	1921	1921	1921	1.16	230	11.97	144	7.5
296	db/EUKARYOTE/jolma2013.meme	Jdp2_DBD_1		ATGACTCAT	9.19e-06	0.000708	1.28	77	1921	1921	1921	30.1	23	1.2	2	0.1
297	db/MOUSE/uniprobe_mouse.meme	UP00262_1	Lhx1_2240.2	VGWATTAATTAAWWAHB	6.12e-06	0.000728	1.32	119	1921	1921	1921	1.88	82	4.27	35	1.82
298	db/EUKARYOTE/jolma2013.meme	EN1_DBD_1		VSYAATTAVB	1.38e-06	0.000759	1.37	551	1921	1921	1921	16.2	38	1.98	7	0.36
299	db/JASPAR/JASPAR2018_CORE_vertebrates_non-redundant.meme	MA0089.1	MAFG::NFE2L1	NATGAC	1.06e-06	0.000761	1.38	718	1921	1921	1921	1.15	405	21.08	291	15.15
300	db/EUKARYOTE/jolma2013.meme	FOXP3_DBD		RTAAACA	1.11e-06	0.000818	1.48	736	1921	1921	1921	1.1	424	22.07	308	16.03
301	db/EUKARYOTE/jolma2013.meme	POU4F2_DBD		RTGMATAATTAATKAG	7.58e-06	0.000834	1.51	110	1921	1921	1921	3.42	63	3.28	23	1.2
302	db/JASPAR/JASPAR2018_CORE_vertebrates_non-redundant.meme	MA0625.1	NFATC3	WTTTTCCRYH	1.27e-06	0.000902	1.63	710	1921	1921	1921	1.14	412	21.45	298	15.51
303	db/JASPAR/JASPAR2018_CORE_vertebrates_non-redundant.meme	MA0772.1	IRF7	HCGAAARYGAAAVT	1.48e-05	0.000916	1.66	62	1921	1921	1921	18.2	16	0.83	0	0
304	db/MOUSE/uniprobe_mouse.meme	UP00200_1	Nkx6-1_2825.1	GVWAATTAATTAMYBBG	6.51e-06	0.00095	1.72	146	1921	1921	1921	9.81	33	1.72	6	0.31
305	db/JASPAR/JASPAR2018_CORE_vertebrates_non-redundant.meme	MA1133.1	JUN::JUNB(var.2)	KRTGACGTCATN	5.92e-06	0.000965	1.74	163	1921	1921	1921	14.1	31	1.61	5	0.26
306	db/JASPAR/JASPAR2018_CORE_vertebrates_non-redundant.meme	MA0042.2	FOXI1	GTAAACA	2.77e-06	0.000981	1.77	354	1921	1921	1921	4.83	75	3.9	29	1.51
307	db/JASPAR/JASPAR2018_CORE_vertebrates_non-redundant.meme	MA0898.1	Hmx3	ASAAGCAATTAAWRRAT	1.12e-05	0.000982	1.78	88	1921	1921	1921	5.59	38	1.98	9	0.47
308	db/JASPAR/JASPAR2018_CORE_vertebrates_non-redundant.meme	MA0850.1	FOXP3	RTAAACA	1.34e-06	0.000985	1.78	733	1921	1921	1921	1.1	423	22.02	308	16.03
309	db/EUKARYOTE/jolma2013.meme	UNCX_DBD_1		NTAATYBAATTAN	1.79e-06	0.001	1.81	561	1921	1921	1921	1.25	323	16.81	222	11.56
310	db/MOUSE/uniprobe_mouse.meme	UP00137_1	Hoxb3_1720.2	WRAVCTAATTAGYDVRW	6.9e-06	0.00113	2.04	164	1921	1921	1921	15	37	1.93	8	0.42
311	db/MOUSE/uniprobe_mouse.meme	UP00189_1	Hoxa5_3415.1	AMGKTAATTAVCWHAD	6.91e-06	0.00115	2.07	166	1921	1921	1921	2.5	89	4.63	40	2.08
312	db/EUKARYOTE/jolma2013.meme	Dbp_DBD		NRTTACGTAAYM	2.97e-05	0.00119	2.15	40	1921	1921	1921	13.4	15	0.78	0	0
313	db/JASPAR/JASPAR2018_CORE_vertebrates_non-redundant.meme	MA0033.2	FOXL1	RTAAACA	3.03e-06	0.0012	2.17	397	1921	1921	1921	7.93	110	5.73	53	2.76
314	db/MOUSE/uniprobe_mouse.meme	UP00036_1	Myf6_primary	VVRSAACAGBTGTYHG	4.98e-06	0.00121	2.2	244	1921	1921	1921	3.34	114	5.93	57	2.97
315	db/JASPAR/JASPAR2018_CORE_vertebrates_non-redundant.meme	MA0492.1	JUND(var.2)	DDDRATGABGTCATN	2.08e-05	0.00122	2.21	59	1921	1921	1921	2.25	44	2.29	13	0.68
316	db/MOUSE/uniprobe_mouse.meme	UP00197_1	Hoxc9_2367.2	NDVGGTCATTAAHYDB	6.51e-06	0.00125	2.26	192	1921	1921	1921	1.91	109	5.67	54	2.81
317	db/JASPAR/JASPAR2018_CORE_vertebrates_non-redundant.meme	MA0497.1	MEF2C	DDDCYAAAAATAGMW	6.5e-06	0.00125	2.27	193	1921	1921	1921	16	41	2.13	10	0.52
318	db/EUKARYOTE/jolma2013.meme	RFX5_DBD_3		SGTTRCCATRGCAACS	7.02e-05	0.00126	2.28	18	1921	1921	1921	4.52	17	0.88	1	0.05
319	db/EUKARYOTE/jolma2013.meme	RFX5_DBD_2		SGTTRCCATRGCAACS	7.02e-05	0.00126	2.28	18	1921	1921	1921	4.52	17	0.88	1	0.05
320	db/JASPAR/JASPAR2018_CORE_vertebrates_non-redundant.meme	MA0656.1	JDP2(var.2)	GATGACGTCAYC	5.82e-05	0.00128	2.31	22	1921	1921	1921	1.87	20	1.04	2	0.1
321	db/JASPAR/JASPAR2018_CORE_vertebrates_non-redundant.meme	MA0885.1	Dlx2	VYAATTAN	2.47e-06	0.00131	2.37	532	1921	1921	1921	1.86	200	10.41	121	6.3
322	db/JASPAR/JASPAR2018_CORE_vertebrates_non-redundant.meme	MA0623.1	Neurog1	DCCATATGKB	2.41e-06	0.00131	2.38	545	1921	1921	1921	1.23	304	15.83	207	10.78
323	db/EUKARYOTE/jolma2013.meme	Rfx2_DBD_1		SGTTRCCATGGYAACS	7.02e-05	0.00133	2.41	19	1921	1921	1921	3.28	17	0.88	1	0.05
324	db/JASPAR/JASPAR2018_CORE_vertebrates_non-redundant.meme	MA0890.1	GBX2	RSYAATTARN	4.09e-06	0.0014	2.53	343	1921	1921	1921	22.4	40	2.08	9	0.47
325	db/JASPAR/JASPAR2018_CORE_vertebrates_non-redundant.meme	MA0798.1	RFX3	BGTTRCCATGGYAACS	5.96e-05	0.00143	2.58	24	1921	1921	1921	25.5	14	0.73	0	0
326	db/EUKARYOTE/jolma2013.meme	GBX2_DBD_1		RSYAATTARN	4.09e-06	0.00143	2.59	350	1921	1921	1921	22.1	40	2.08	9	0.47
327	db/EUKARYOTE/jolma2013.meme	ELK1_DBD_2		ACCGGAAGTR	2.2e-05	0.00143	2.59	65	1921	1921	1921	1.49	49	2.55	16	0.83
328	db/JASPAR/JASPAR2018_CORE_vertebrates_non-redundant.meme	MA0614.1	Foxj2	RTAAACAA	4.03e-06	0.00145	2.63	361	1921	1921	1921	1.44	203	10.57	125	6.51
329	db/EUKARYOTE/jolma2013.meme	RFX3_DBD_1		BGTTRCCATGGYAACS	5.96e-05	0.00155	2.8	26	1921	1921	1921	26.4	14	0.73	0	0
330	db/JASPAR/JASPAR2018_CORE_vertebrates_non-redundant.meme	MA0510.2	RFX5	SGTTGCCATGGYAACV	0.00012	0.00155	2.81	13	1921	1921	1921	4.75	13	0.68	0	0
331	db/MOUSE/uniprobe_mouse.meme	UP00103_2	Jundm2_secondary	NDKGRTGASTCAYMNN	1.6e-05	0.00164	2.97	103	1921	1921	1921	8.52	41	2.13	11	0.57
332	db/JASPAR/JASPAR2018_CORE_vertebrates_non-redundant.meme	MA0092.1	Hand1::Tcf3	BRTCTGGMWT	3.43e-06	0.00165	2.99	483	1921	1921	1921	13.6	76	3.96	30	1.56
333	db/MOUSE/uniprobe_mouse.meme	UP00144_1	Hoxb4_2627.1	CNNRTTAATTAATWAHY	1.1e-05	0.00169	3.06	154	1921	1921	1921	1.88	99	5.15	48	2.5
334	db/JASPAR/JASPAR2018_CORE_vertebrates_non-redundant.meme	MA0904.1	Hoxb5	ANGKTAATTASCHMAT	1.24e-05	0.00171	3.09	138	1921	1921	1921	1.79	93	4.84	44	2.29
335	db/EUKARYOTE/jolma2013.meme	Uncx_DBD_2		YTAATTAN	2.47e-06	0.00171	3.1	694	1921	1921	1921	1.43	340	17.7	238	12.39
336	db/EUKARYOTE/jolma2013.meme	Dlx2_DBD		VYAATTAN	3.17e-06	0.00172	3.1	543	1921	1921	1921	1.88	199	10.36	121	6.3
337	db/EUKARYOTE/jolma2013.meme	ZNF238_DBD		MWTCCAGATGTKB	2.33e-05	0.00172	3.11	74	1921	1921	1921	21.5	24	1.25	3	0.16
338	db/EUKARYOTE/jolma2013.meme	TEF_DBD		BRTTACRTAAYM	2.97e-05	0.00175	3.16	59	1921	1921	1921	22.5	15	0.78	0	0
339	db/JASPAR/JASPAR2018_CORE_vertebrates_non-redundant.meme	MA0784.1	POU1F1	AWTATGCWAATKAG	1.12e-05	0.00176	3.19	158	1921	1921	1921	14.7	38	1.98	9	0.47
340	db/JASPAR/JASPAR2018_CORE_vertebrates_non-redundant.meme	MA0594.1	Hoxa9	SCCATMAATCA	1.08e-05	0.00177	3.21	164	1921	1921	1921	6.75	54	2.81	18	0.94
341	db/EUKARYOTE/jolma2013.meme	PAX4_full		CTAATTAG	4.38e-06	0.00181	3.28	414	1921	1921	1921	1.14	249	12.96	163	8.49
342	db/EUKARYOTE/jolma2013.meme	Nkx6-1_DBD		NYMATTAA	2.17e-06	0.00186	3.36	856	1921	1921	1921	3.17	208	10.83	127	6.61
343	db/MOUSE/uniprobe_mouse.meme	UP00039_1	Foxj3_primary	NDAADGTAAACAAANNM	1.02e-05	0.00191	3.45	187	1921	1921	1921	2.87	95	4.95	45	2.34
344	db/EUKARYOTE/jolma2013.meme	RFX5_DBD_1		SGTTGCCATGGYAACV	0.00012	0.00191	3.46	16	1921	1921	1921	5.3	13	0.68	0	0
345	db/JASPAR/JASPAR2018_CORE_vertebrates_non-redundant.meme	MA0478.1	FOSL2	KRRTGASTCAB	1.92e-05	0.00202	3.65	105	1921	1921	1921	367	19	0.99	1	0.05
346	db/EUKARYOTE/jolma2013.meme	IRF7_DBD_1		HCGAAARYGAAAVT	2.97e-05	0.00205	3.7	69	1921	1921	1921	20.8	15	0.78	0	0
347	db/JASPAR/JASPAR2018_CORE_vertebrates_non-redundant.meme	MA0791.1	POU4F3	RTGMATWATTAATGAR	1.12e-05	0.00205	3.71	184	1921	1921	1921	16.2	38	1.98	9	0.47
348	db/EUKARYOTE/jolma2013.meme	POU4F3_DBD		RTGMATWATTAATGAR	1.12e-05	0.00212	3.83	190	1921	1921	1921	16.8	38	1.98	9	0.47
349	db/EUKARYOTE/jolma2013.meme	FOXL1_full_1		RTAAACA	5.37e-06	0.00217	3.92	404	1921	1921	1921	7.83	111	5.78	55	2.86
350	db/EUKARYOTE/jolma2013.meme	MSX1_DBD_2		SCAATTAV	4.7e-06	0.00221	4	471	1921	1921	1921	1.4	233	12.13	150	7.81
351	db/JASPAR/JASPAR2018_CORE_vertebrates_non-redundant.meme	MA0718.1	RAX	RYYAATTARH	4.57e-06	0.00225	4.06	492	1921	1921	1921	1.4	256	13.33	169	8.8
352	db/EUKARYOTE/jolma2013.meme	RAX_DBD		RYYAATTARH	4.57e-06	0.00231	4.17	505	1921	1921	1921	1.43	256	13.33	169	8.8
353	db/EUKARYOTE/jolma2013.meme	FOXC2_DBD_2		RTAAAYAAACA	6.91e-06	0.00233	4.22	338	1921	1921	1921	1.38	202	10.52	126	6.56
354	db/JASPAR/JASPAR2018_CORE_vertebrates_non-redundant.meme	MA0028.2	ELK1	ACCGGAAGTR	3.89e-05	0.00237	4.29	61	1921	1921	1921	1.42	46	2.39	15	0.78
355	db/JASPAR/JASPAR2018_CORE_vertebrates_non-redundant.meme	MA0827.1	OLIG3	AMCATATGBY	1.22e-05	0.00243	4.39	200	1921	1921	1921	1.91	107	5.57	54	2.81
356	db/EUKARYOTE/jolma2013.meme	SPDEF_DBD_1		AMCCGGATGTW	5.18e-05	0.00248	4.49	48	1921	1921	1921	2.11	33	1.72	8	0.42
357	db/JASPAR/JASPAR2018_CORE_vertebrates_non-redundant.meme	MA0843.1	TEF	BRTTACRTAAYM	5.96e-05	0.00256	4.63	43	1921	1921	1921	21.6	14	0.73	0	0
358	db/MOUSE/uniprobe_mouse.meme	UP00225_1	Hlx1_2350.1	CMATAATTAATTAYH	6.79e-06	0.00265	4.79	391	1921	1921	1921	1.49	235	12.23	153	7.96
359	db/MOUSE/uniprobe_mouse.meme	UP00263_1	Hoxb8_3780.2	HSBDGYAATTAATARW	1.42e-05	0.00278	5.02	196	1921	1921	1921	2.74	94	4.89	45	2.34
360	db/JASPAR/JASPAR2018_CORE_vertebrates_non-redundant.meme	MA0773.1	MEF2D	DCTAWAAATAGM	9.08e-05	0.00281	5.09	31	1921	1921	1921	1.63	26	1.35	5	0.26
361	db/MOUSE/uniprobe_mouse.meme	UP00157_1	Hmx3_3490.2	ASAAGCAATTAAWRRAT	2.95e-05	0.00283	5.11	96	1921	1921	1921	2.56	58	3.02	22	1.15
362	db/MOUSE/uniprobe_mouse.meme	UP00175_1	Lhx9_3492.1	CBYATTAATTAATHMCY	2.42e-05	0.00285	5.16	118	1921	1921	1921	1.92	81	4.22	37	1.93
363	db/EUKARYOTE/jolma2013.meme	OLIG2_full		AMCATATGKT	2.58e-05	0.00286	5.17	111	1921	1921	1921	1.35	75	3.9	33	1.72
364	db/JASPAR/JASPAR2018_CORE_vertebrates_non-redundant.meme	MA0624.1	NFATC1	WWTTTCCRHN	3.72e-06	0.00286	5.18	770	1921	1921	1921	1.96	346	18.01	245	12.75
365	db/EUKARYOTE/jolma2013.meme	RFX2_DBD_1		SGTTGCCATGGYAACS	0.00024	0.00288	5.2	12	1921	1921	1921	11.1	12	0.62	0	0
366	db/JASPAR/JASPAR2018_CORE_vertebrates_non-redundant.meme	MA0600.2	RFX2	SGTTGCCATGGYAACS	0.00024	0.00288	5.2	12	1921	1921	1921	9.82	12	0.62	0	0
367	db/EUKARYOTE/jolma2013.meme	OLIG3_DBD		AMCATATGBY	1.37e-05	0.00291	5.26	212	1921	1921	1921	1.23	136	7.08	76	3.96
368	db/EUKARYOTE/jolma2013.meme	Jdp2_DBD_2		GATGACGTCAYC	0.000133	0.00319	5.76	24	1921	1921	1921	1.88	21	1.09	3	0.16
369	db/MOUSE/uniprobe_mouse.meme	UP00141_1	Vsx1_1728.1	CSARTTAATTAAYNAHT	3.24e-05	0.0032	5.79	99	1921	1921	1921	2.86	53	2.76	19	0.99
370	db/MOUSE/uniprobe_mouse.meme	UP00234_1	Msx1_3031.2	NRMHAYTAATTAATNH	1.73e-05	0.00326	5.89	188	1921	1921	1921	1.45	122	6.35	66	3.44
371	db/JASPAR/JASPAR2018_CORE_vertebrates_non-redundant.meme	MA0907.1	HOXC13	BCTCGTAAAAH	4.43e-05	0.00332	6	75	1921	1921	1921	2.34	49	2.55	17	0.88
372	db/JASPAR/JASPAR2018_CORE_vertebrates_non-redundant.meme	MA0668.1	NEUROD2	RMCATATGBY	1.91e-05	0.00336	6.07	176	1921	1921	1921	8.24	51	2.65	17	0.88
373	db/JASPAR/JASPAR2018_CORE_vertebrates_non-redundant.meme	MA0896.1	Hmx1	VSVAGCAATTAAWGVDB	3.38e-05	0.00337	6.1	100	1921	1921	1921	3.4	48	2.5	16	0.83
374	db/MOUSE/uniprobe_mouse.meme	UP00241_1	Hoxd3_1742.2	HTGDDBTAATTAMHBT	1.68e-05	0.00338	6.1	201	1921	1921	1921	4.94	61	3.18	23	1.2
375	db/EUKARYOTE/jolma2013.meme	NEUROD2_full		RMCATATGBY	1.91e-05	0.00342	6.18	179	1921	1921	1921	8.23	51	2.65	17	0.88
376	db/JASPAR/JASPAR2018_CORE_vertebrates_non-redundant.meme	MA0068.2	PAX4	CTAATTAG	8.47e-06	0.00346	6.26	409	1921	1921	1921	1.13	246	12.81	163	8.49
377	db/JASPAR/JASPAR2018_CORE_vertebrates_non-redundant.meme	MA0488.1	JUN	DDRATGATGTCAT	5.16e-05	0.0036	6.52	70	1921	1921	1921	2.18	47	2.45	16	0.83
378	db/JASPAR/JASPAR2018_CORE_vertebrates_non-redundant.meme	MA0808.1	TEAD3	RCATTCCW	1.9e-05	0.00363	6.56	191	1921	1921	1921	28.3	31	1.61	6	0.31
379	db/EUKARYOTE/jolma2013.meme	Foxj3_DBD_3		RTAAACAA	7.1e-06	0.0037	6.69	522	1921	1921	1921	5.04	141	7.34	78	4.06
380	db/EUKARYOTE/jolma2013.meme	TEAD3_DBD_2		RCATTCCW	1.9e-05	0.00378	6.84	199	1921	1921	1921	27.9	31	1.61	6	0.31
381	db/EUKARYOTE/jolma2013.meme	BARHL2_DBD_2		NNTAAWTGNN	5.03e-06	0.00383	6.93	763	1921	1921	1921	1.37	373	19.42	270	14.06
382	db/EUKARYOTE/jolma2013.meme	TCF4_full		HRCACCTGBN	4.29e-06	0.00389	7.03	908	1921	1921	1921	1.56	419	21.81	310	16.14
383	db/MOUSE/uniprobe_mouse.meme	UP00266_1	Prrx1_3442.1	NKAACTAATTARYTRVT	5.17e-05	0.00398	7.19	77	1921	1921	1921	1.96	55	2.86	21	1.09
384	db/JASPAR/JASPAR2018_CORE_vertebrates_non-redundant.meme	MA0639.1	DBP	NRTTACGTAAYV	5.96e-05	0.00399	7.21	67	1921	1921	1921	45	14	0.73	0	0
385	db/EUKARYOTE/jolma2013.meme	PDX1_DBD_1		SYAATTARBRNTAATTAV	3.03e-05	0.00408	7.38	135	1921	1921	1921	2.96	76	3.96	34	1.77
386	db/JASPAR/JASPAR2018_CORE_vertebrates_non-redundant.meme	MA0137.3	STAT1	TTTCYRGGAAA	3.38e-05	0.00411	7.44	122	1921	1921	1921	7.58	48	2.5	16	0.83
387	db/JASPAR/JASPAR2018_CORE_vertebrates_non-redundant.meme	MA0125.1	Nobox	TAATTRSY	1.05e-05	0.00452	8.17	433	1921	1921	1921	13.2	49	2.55	15	0.78
388	db/EUKARYOTE/jolma2013.meme	POU1F1_DBD_2		AWTATGCWAATKAG	2.79e-05	0.00461	8.34	166	1921	1921	1921	16.8	38	1.98	10	0.52
389	db/EUKARYOTE/jolma2013.meme	MEF2B_full		RCTAWAAATAGC	0.000133	0.00465	8.4	35	1921	1921	1921	5.15	21	1.09	3	0.16
390	db/EUKARYOTE/jolma2013.meme	DBP_full		NRTTACGTAAYV	5.96e-05	0.00476	8.6	80	1921	1921	1921	44.7	14	0.73	0	0
391	db/EUKARYOTE/jolma2013.meme	SPI1_full		AAAAAGCGGAAGTW	0.000154	0.00478	8.63	31	1921	1921	1921	3.43	25	1.3	5	0.26
392	db/EUKARYOTE/jolma2013.meme	Gbx1_DBD		NYYAATTAVN	9.37e-06	0.00481	8.71	515	1921	1921	1921	3.14	140	7.29	78	4.06
393	db/MOUSE/uniprobe_mouse.meme	UP00193_1	Rhox11_1765.2	ANKNCGCTGTWAWDVRW	5.48e-05	0.00519	9.39	95	1921	1921	1921	2.05	61	3.18	25	1.3
394	db/MOUSE/uniprobe_mouse.meme	UP00128_1	Pou3f2_2824.1	SNWAATTAATTARKDND	3.82e-05	0.00525	9.5	138	1921	1921	1921	2.78	65	3.38	27	1.41
395	db/EUKARYOTE/jolma2013.meme	Foxc1_DBD_2		RTAAACA	9.41e-06	0.00536	9.69	571	1921	1921	1921	3.82	167	8.69	99	5.15
396	db/JASPAR/JASPAR2018_CORE_vertebrates_non-redundant.meme	MA0654.1	ISX	YYAATTAR	2.14e-05	0.00538	9.73	252	1921	1921	1921	14.2	77	4.01	34	1.77
397	db/EUKARYOTE/jolma2013.meme	ISX_full		YYAATTAR	2.14e-05	0.00549	9.92	257	1921	1921	1921	13.9	77	4.01	34	1.77
